# Supplementary material for: Using verbal autopsy to measure causes of death: the comparative performance of existing methods
Source: BMC Med. 2014 Jan 9;12:5. doi: 10.1186/1741-7015-12-5 (PMC3891983; doi:10.1186/1741-7015-12-5)
Supplement: Additional file 1: Table S1a — Number of adult gold standard deaths collected in the PHMRC study by diagnostic level and cause. [file 1741-7015-12-5-S1.xls]

## Sheet: Sheet1
Additional Table 1A. Number of adult gold standard deaths collected in the PHMRC study by diagnostic level and cause
Adult Causes	Level 1	Level 2A	Level 2B
AIDS	494	0	8
Acute Myocardial Infarction	376	24	0
Asthma	13	34	0
Bite of Venomous Animal	66	0	0
Breast Cancer	180	3	12
Cervical Cancer	127	23	5
Cirrhosis	82	231	0
Colorectal Cancer	85	6	8
COPD	170	1	0
Diabetes	414	0	0
Diarrhea/Dysentery	221	7	0
Drowning	106	0	0
Epilepsy	47	1	0
Esophageal Cancer	26	13	1
Falls	173	0	0
Fires	122	0	0
Homicide	167	0	0
Leukemia/Lymphomas	146	2	8
Lung Cancer	66	36	4
Malaria	89	11	0
Maternal	417	56	0
Other Cardiovascular Diseases	416	0	0
Other Infectious Diseases	263	0	0
Other Injuries	103	0	0
Other Non-communicable Diseases	594	2	3
Pneumonia	311	229	0
Poisonings	86	0	0
Prostate Cancer	40	8	0
Renal Failure	414	2	0
Road Traffic	202	0	0
Stomach Cancer	50	10	2
Stroke	378	252	0
Suicide	124	0	0
TB	197	79	0
