# Supplementary material for: Using verbal autopsy to measure causes of death: the comparative performance of existing methods
Source: BMC Med. 2014 Jan 9;12:5. doi: 10.1186/1741-7015-12-5 (PMC3891983; doi:10.1186/1741-7015-12-5)
Supplement: Additional file 2: Table S1b — Number of child gold standard deaths collected in PHMRC study by diagnostic level and cause. [file 1741-7015-12-5-S2.xls]

## Sheet: Sheet1
Additional Table 1B. Number of child gold standard deaths collected in PHMRC study by diagnostic level and cause
Child Causes	Level 1	Level 2A	Level 2B
AIDS	20	0	0
Bite of Venomous Animal	54	0	0
Diarrhea/Dysentery	255	1	0
Drowning	82	1	0
Encephalitis	41	0	0
Falls	49	0	0
Fires	68	0	0
Hemorrhagic fever	51	0	0
Malaria	59	57	0
Measles	0	23	0
Meningitis	58	0	0
Other Cancers	28	0	0
Other Cardiovascular Diseases	76	0	0
Other Defined Causes of Child Deaths	194	0	0
Other Digestive Diseases	48	0	0
Other Infectious Diseases	62	5	0
Pneumonia	305	226	1
Poisonings	18	0	0
Road Traffic	92	0	0
Sepsis	59	79	0
Violent Death	52	0	0
