# Supplementary material for: Using verbal autopsy to measure causes of death: the comparative performance of existing methods
Source: BMC Med. 2014 Jan 9;12:5. doi: 10.1186/1741-7015-12-5 (PMC3891983; doi:10.1186/1741-7015-12-5)
Supplement: Additional file 3: Table S1c — Number of neonate gold standard deaths collected in PHMRC study by diagnostic level and cause. [file 1741-7015-12-5-S3.xls]

## Sheet: Sheet1
Additional Table 1C. Number of neonate gold standard deaths collected in PHMRC study by diagnostic level and cause
Neonatal Causes	Level 1	Level 2A	Level 2B
Birth asphyxia	462	0	0
Congenital malformation	249	0	0
Meningitis/Sepsis	166	0	0
Pneumonia	82	1	0
Preterm Delivery	659	1	0
Stillbirth	1004	1	0
