# Supplementary material for: Using verbal autopsy to measure causes of death: the comparative performance of existing methods
Source: BMC Med. 2014 Jan 9;12:5. doi: 10.1186/1741-7015-12-5 (PMC3891983; doi:10.1186/1741-7015-12-5)
Supplement: Additional file 4: Table S2a — Map of InterVA-4 adult cause list to PHMRC adult cause list. [file 1741-7015-12-5-S4.xls]

## Sheet: Sheet1
Additional Table 2A. Map of InterVA-4 adult cause list to PHMRC adult cause list
InterVA 4.0 Cause List	Joint Cause List	PHMRC Cause List
Sepsis (Non-Obstetric)	Pneumonia/Sepsis	Pneumonia
Acute Respiratory Infection, including Pneumonia
HIV/AIDS Related Death	AIDS	AIDS
Diarrhoeal Diseases	Diarrhea/Dysentery	Diarrhea/Dysentery
Malaria	Malaria	Malaria
Pulmonary Tuberculosis	TB	TB
Other and Unspecified Infectious Diseases	Other Infectious Diseases	Other Infectious Diseases
Pertussis
Haemorrhagic Fever
Measles
Meningitis and Encephalitis
Tetanus
Digestive Neoplasms	Digestive Cancers	Esophageal Cancer
		Colorectal Cancer
		Stomach Cancer
Respiratory Neoplasms	Lung Cancer	Lung Cancer
Breast Neoplasms	Breast Cancer	Breast Cancer
Reproductive Neoplasms M, F	Cervical Cancer	Cervical Cancer
Diabetes Mellitus	Diabetes	Diabetes
Acute Cardiac Disease	Acute Myocardial Infarction	Acute Myocardial Infarction
Stroke	Stroke	Stroke
Other and Unspecified Cardiac Disease	Other Cardiac	Other Cardiovascular Diseases
Chronic Obstructive Pulmonary Disorder	COPD	COPD
Asthma	Asthma	Asthma
Liver Cirrhosis	Cirrhosis	Cirrhosis
Renal Failure	Renal Failure	Renal Failure
Epilepsy	Epilepsy	Epilepsy
Other and Unspecified NCD	Other NCD	Other Non-communicable Diseases
Severe Anaemia		Leukemia/Lymphoma
Severe Malnutrition		Prostate Cancer
Sickle Cell with Crisis
Other and Unspecified Neoplasms
Acute Abdomen
Oral Neoplasms
Other and Unspecified Maternal Cause of Death	Pregnancy-related Deaths	Maternal Deaths
Obstructed Labour
Ruptured Uterus
Ectopic Pregnancy
Abortion-Related Death
Pregnancy-Induced Hypertension
Obstetric Haemorrhage
Pregnancy-Related Sepsis
Anaemia of Pregnancy
Road traffic accident	Transport-related accident	Road Traffic
Other transport accident
Accidental fall	Falls	Falls
Accidental drowning and submersion	Drowning	Drowning
Accidental exposure to smoke, fire & flame	Fires	Fires
Contact with Venomous Plant/Animal	Bite of a Venomous Animal	Bite of a Venomous Animal
Accidental Poisoning and Noxious Substances	Poisonings	Poisonings
Intentional Self-Harm	Suicide	Suicide
Assault	Homicide	Homicide
Exposure to Force of Nature	Other Injuries	Other Injuries
Other and Unspecified External Cause of Death
Cause of Death Unknown	Indeterminate	Indeterminate
