# Supplementary material for: Using verbal autopsy to measure causes of death: the comparative performance of existing methods
Source: BMC Med. 2014 Jan 9;12:5. doi: 10.1186/1741-7015-12-5 (PMC3891983; doi:10.1186/1741-7015-12-5)
Supplement: Additional file 5: Table S2b — Map of InterVA-4 child cause list to PHMRC child cause list. [file 1741-7015-12-5-S5.xls]

## Sheet: Sheet1
Additional Table 2B. Map of InterVA-4 child cause list to PHMRC child cause list
InterVA 4.0 Cause List	Joint Cause List	PHMRC Cause List
Sepsis (Non-Obstetric)	Sepsis	Sepsis
Acute Respiratory Infection including Pneumonia	Pneumonia	Pneumonia
HIV/AIDS Related Death	AIDS	AIDS
Diarrhoeal Diseases	Diarrhea/Dysentery	Diarrhea/Dysentery
Malaria	Malaria	Malaria
Measles	Measles	Measles
Meningitis and Encephalitis	Meningitis/Encephalitis	Meningitis
		Encephalitis
Tetanus	Other Infectious Diseases	Other Infectious Diseases
Pulmonary Tuberculosis
Other and Unspecified Infectious Diseases
Pertussis
Haemorrhagic Fever	Hemorrhagic fever	Hemorrhagic fever
Chronic Obstructive Pulmonary Disorder	Other Causes of Child Deaths	Other Defined Causes of Child Death
Severe Anaemia		Other Cancers
Severe Malnutrition		Other Digestive Diseases
Sickle Cell with Crisis
Asthma
Acute Abdomen
Epilepsy
Congenital Malformation
Road Traffic Accident	Road Traffic	Road Traffic
Accidental Fall	Falls	Falls
Accidental Drowning and Submersion	Drowning	Drowning
Accidental Exposure to Smoke, Fire & Flame	Fires	Fires
Contact with Venomous Plant/Animal	Bite of a Venomous Animal	Bite of a Venomous Animal
Accidental Poisoning and Noxious Substances	Poisonings	Poisonings
Assault	Violent Death	Violent Death
Intentional Self-Harm	N/A	None
