# Supplementary material for: Using verbal autopsy to measure causes of death: the comparative performance of existing methods
Source: BMC Med. 2014 Jan 9;12:5. doi: 10.1186/1741-7015-12-5 (PMC3891983; doi:10.1186/1741-7015-12-5)
Supplement: Additional file 6: Table S2c — Map of InterVA-4 neonate cause list to PHMRC neonate cause list. [file 1741-7015-12-5-S6.xls]

## Sheet: Sheet1
Additional Table 2C. Map of InterVA-4 neonate cause list to PHMRC neonate cause list
InterVA 4.0 Cause List	Joint Cause List	PHMRC Cause List
Meningitis and Encephalitis	Meningitis/Sepsis	Meningitis/Sepsis
Neonatal Sepsis
Prematurity	Preterm Delivery	Preterm Delivery
Birth Asphyxia	Birth Asphyxia	Birth Asphyxia
Neonatal Pneumonia	Pneumonia	Pneumonia
Congenital Malformation	Congenital Malformation	Congenital Malformation
Fresh Stillbirth	Stillbirth	Stillbirth
Macerated Stillbirth
Other and Unspecified Neonatal Cause of Death	N/A	None
