# Supplementary material for: Using verbal autopsy to measure causes of death: the comparative performance of existing methods
Source: BMC Med. 2014 Jan 9;12:5. doi: 10.1186/1741-7015-12-5 (PMC3891983; doi:10.1186/1741-7015-12-5)
Supplement: Additional file 8: Table S3 — Uncertainty intervals (UI) and standard deviations (SD) around estimates of sensitivity and specificity across 500 splits for adult, child and neonate VAs. [file 1741-7015-12-5-S8.xls]

## Sheet: Sheet1
Additional Table 3. Uncertainty intervals (UI) and standard deviations (SD) around estimates of sensitivity and specificity across 500 splits for adult, child and neonate VAs.
Causes of Death		Tariff												SSP												RF												PCVA
		No HCE						HCE						No HCE						HCE						No HCE						HCE						No HCE						HCE
		Median Sensitivity	UI Sensitivity	SD Sensitivity	Median Specificity	UI Specificity	SD Specificity	Median Sensitivity	UI Sensitivity	SD Sensitivity	Median Specificity	UI Specificity	SD Specificity	Median Sensitivity	UI Sensitivity	SD Sensitivity	Median Specificity	UI Specificity	SD Specificity	Median Sensitivity	UI Sensitivity	SD Sensitivity	Median Specificity	UI Specificity	SD Specificity	Median Sensitivity	UI Sensitivity	SD Sensitivity	Median Specificity	UI Specificity	SD Specificity	Median Sensitivity	UI Sensitivity	SD Sensitivity	Median Specificity	UI Specificity	SD Specificity	Median Sensitivity	UI Sensitivity	SD Sensitivity	Median Specificity	UI Specificity	SD Specificity	Median Sensitivity	UI Sensitivity	SD Sensitivity	Median Specificity	UI Specificity	SD Specificity
Adult Causes
	GBD Cause Group A: Communicable, maternal, neonatal and nurtritional disorders
	AIDS	20.8	(20.2, 21.3)	7	97.9	(97.9, 98.0)	0.4	52.5	(52.0, 53.2)	8.2	97.8	(97.8, 97.9)	0.4	21.1	(20.6, 21.7)	6.5	98.4	(98.3, 98.4)	0.6	57.1	(56.7, 58.1)	8	98.5	(98.4, 98.6)	0.6	34.2	(33.6, 34.7)	7.6	96.3	(96.2, 96.3)	0.6	55.3	(54.6, 56.3)	9	97.9	(97.9, 98.0)	0.4	33.6	(32.7, 34.3)	7.5	96.4	(96.3, 96.5)	0.9	66.7	(66.0, 67.7)	10.8	97.3	(97.1, 97.4)	1.2
	Diarrhea/Dysentery	35.1	(34.1, 35.7)	9.6	96.7	(96.7, 96.8)	0.5	40.4	(39.6, 41.1)	9.1	97.7	(97.7, 97.8)	0.4	47.3	(46.6, 48.2)	10.4	96.5	(96.4, 96.6)	0.8	43.3	(42.5, 44.1)	9.7	97.9	(97.8, 98.0)	0.6	38.6	(38.6, 40.0)	8.8	97.3	(97.2, 97.4)	0.5	44.4	(43.9, 45.6)	9.3	97.6	(97.5, 97.6)	0.4	39.4	(38.5, 40.5)	9.6	98.1	(98.0, 98.2)	0.6	30.4	(29.0, 31.9)	11.5	99.2	(99.2, 99.3)	0.5
	Malaria	32	(32.0, 32.0)	10.3	95.4	(95.4, 95.5)	0.6	59.1	(57.1, 60.0)	11.2	96.1	(96.0, 96.2)	0.6	30.6	(29.7, 32.0)	10	97.3	(97.2, 97.4)	0.8	52.5	(51.6, 53.8)	11.4	97.8	(97.8, 97.9)	0.7	12	(12.0, 12.5)	6.9	98.3	(98.2, 98.3)	0.4	32	(30.4, 32.0)	9.9	98.4	(98.4, 98.5)	0.4	25.4	(24.4, 27.0)	10.1	97	(96.9, 97.1)	0.9	32.7	(31.3, 34.0)	14.6	98.6	(98.6, 98.7)	0.7
	Maternal	66.7	(66.0, 67.5)	8.2	98.8	(98.8, 98.9)	0.3	69	(68.3, 69.4)	8.9	99.3	(99.3, 99.4)	0.2	85.8	(85.4, 86.4)	7	98	(97.9, 98.0)	0.6	90.2	(89.8, 90.6)	5	98.5	(98.4, 98.5)	0.5	72.8	(72.3, 73.4)	8.3	98.9	(98.9, 98.9)	0.3	77.3	(76.9, 77.9)	8.3	99.2	(99.1, 99.2)	0.2	55.9	(55.2, 56.6)	9.4	98.9	(98.8, 98.9)	0.6	62.2	(61.0, 63.2)	12.1	99.4	(99.4, 99.5)	0.5
	Other Infectious Diseases	6.1	(6.0, 6.2)	4.2	98.9	(98.9, 98.9)	0.3	18.4	(18.0, 19.0)	7.1	98.8	(98.8, 98.9)	0.3	5.5	(5.3, 5.9)	4.8	99.5	(99.5, 99.5)	0.3	9.3	(8.8, 9.8)	5.6	99.8	(99.8, 99.9)	0.1	20	(19.7, 21.2)	7.3	97.5	(97.5, 97.6)	0.5	22.7	(21.6, 22.8)	7.2	98.1	(98.1, 98.1)	0.4	15.1	(14.4, 15.8)	7.1	96	(95.9, 96.1)	1	34	(33.3, 35.5)	12.5	97.4	(97.3, 97.6)	1.1
	Pneumonia	7.4	(6.8, 7.7)	3.8	98.8	(98.7, 98.8)	0.3	17.7	(17.2, 18.0)	5.9	98.6	(98.6, 98.7)	0.3	4.5	(4.1, 4.8)	3.1	99.6	(99.6, 99.6)	0.3	4.9	(4.5, 5.1)	4.4	99.9	(99.9, 99.9)	0.1	22	(21.7, 22.4)	7.4	96.1	(96.1, 96.2)	0.6	31.3	(30.8, 31.6)	8	96.9	(96.8, 96.9)	0.5	20	(19.5, 20.5)	6.9	95.7	(95.6, 95.8)	1	19	(18.3, 19.8)	9.4	98.4	(98.3, 98.5)	0.8
	TB	23.3	(22.8, 23.9)	7.3	98.8	(98.7, 98.8)	0.4	45.2	(44.8, 45.9)	7.7	98.1	(98.0, 98.2)	0.4	30.1	(29.5, 30.8)	7.5	98.1	(98.0, 98.2)	0.7	48.4	(47.7, 49.2)	8.5	98.1	(98.0, 98.2)	0.7	31.8	(30.8, 32.2)	7.5	98.1	(98.0, 98.1)	0.4	46.9	(46.4, 47.8)	7.9	98.2	(98.2, 98.3)	0.4	38.4	(37.6, 39.1)	8.1	96.8	(96.7, 96.9)	0.9	48.7	(47.2, 50.0)	12.2	97.7	(97.6, 97.8)	1
	GBD Cause Group B: Non-communicable diseases
	Acute Myocardial Infarction	42.9	(42.1, 43.9)	8	96	(95.9, 96.0)	0.7	46	(45.2, 46.5)	8.6	98.7	(98.7, 98.7)	0.3	38.2	(37.7, 39.0)	8.3	97.8	(97.7, 97.8)	0.9	45.1	(44.3, 45.9)	8.7	99.2	(99.2, 99.3)	0.4	39.2	(38.6, 40.0)	7.7	97.7	(97.6, 97.7)	0.5	47.5	(46.8, 48.0)	8.7	98.5	(98.5, 98.6)	0.4	38.7	(37.9, 39.4)	8.3	97	(96.9, 97.1)	1	57.2	(56.5, 58.7)	11.6	97.6	(97.5, 97.7)	1
	Asthma	33.3	(33.3, 33.3)	13	96.8	(96.7, 96.8)	0.5	58.3	(58.3, 66.7)	14.7	97.2	(97.1, 97.2)	0.5	26.5	(25.5, 28.2)	11.8	98.7	(98.7, 98.8)	0.5	67.5	(66.3, 69.1)	13	98.5	(98.4, 98.5)	0.6	8.3	(8.3, 8.3)	8.6	99.5	(99.5, 99.5)	0.3	33.3	(33.3, 40.0)	14.4	99.2	(99.1, 99.2)	0.3	7	(6.3, 7.5)	9.2	99.5	(99.5, 99.6)	0.2	46.9	(43.9, 48.4)	19.7	99.1	(99.1, 99.2)	0.6
	Breast Cancer	71.4	(70.8, 71.8)	8.4	99.1	(99.1, 99.2)	0.2	75.5	(75.5, 77.1)	7.6	99.4	(99.4, 99.4)	0.2	80.6	(79.9, 81.1)	6.9	99.2	(99.1, 99.2)	0.4	88.9	(88.0, 89.2)	5.6	99.1	(99.1, 99.2)	0.4	67.3	(66.7, 67.3)	9.4	99.6	(99.5, 99.6)	0.2	79.2	(77.8, 79.6)	7.9	99.6	(99.6, 99.7)	0.2	60	(59.5, 61.5)	9.2	99.4	(99.4, 99.5)	0.4	65.1	(63.8, 66.7)	12.6	99.8	(99.7, 99.8)	0.3
	Cervical Cancer	70.3	(69.2, 71.8)	9.6	97.8	(97.8, 97.8)	0.4	76.5	(74.4, 76.9)	9.4	98.8	(98.7, 98.8)	0.3	69.4	(68.5, 70.0)	9.6	97.7	(97.6, 97.8)	0.9	77.9	(77.3, 78.8)	8.5	98	(97.9, 98.1)	1	53.1	(51.3, 53.8)	9.2	98.9	(98.8, 98.9)	0.3	64.1	(64.1, 64.9)	9.6	99.2	(99.1, 99.2)	0.3	23.2	(22.6, 23.9)	8.2	99.6	(99.6, 99.7)	0.4	37.5	(36.4, 38.9)	13.5	99.8	(99.8, 99.9)	0.3
	Cirrhosis	19.7	(19.2, 20.5)	8	99.4	(99.4, 99.4)	0.2	52.6	(52.1, 53.3)	9	98.5	(98.4, 98.5)	0.3	46.5	(45.7, 47.3)	8.6	97.1	(97.0, 97.2)	0.8	58.1	(57.3, 58.8)	9.1	98.5	(98.5, 98.6)	0.5	50	(50.0, 51.3)	8.7	97.4	(97.3, 97.4)	0.5	62.8	(62.3, 63.6)	8.9	97.4	(97.4, 97.5)	0.5	41	(40.4, 41.7)	9.3	97.4	(97.3, 97.5)	0.8	45.7	(45.0, 46.5)	11.7	98.7	(98.6, 98.7)	0.7
	Colorectal Cancer	8	(8.0, 8.0)	5.4	99.1	(99.1, 99.1)	0.3	20	(20.0, 20.0)	9.1	99.8	(99.7, 99.8)	0.1	16.8	(16.1, 17.8)	8.4	97.9	(97.8, 98.0)	1.1	31.3	(30.3, 32.4)	9.6	98.1	(98.0, 98.3)	1.1	8	(8.0, 8.7)	6.1	99.3	(99.3, 99.3)	0.3	20	(20.0, 20.0)	8.4	99.3	(99.3, 99.4)	0.2	11.4	(10.6, 12.2)	7.1	99.3	(99.3, 99.4)	0.5	35.9	(34.5, 37.5)	16.2	99.7	(99.6, 99.7)	0.3
	COPD	23.3	(22.2, 23.3)	7.9	98.2	(98.2, 98.3)	0.4	41.9	(40.5, 41.9)	9.5	98.9	(98.9, 98.9)	0.3	23.4	(22.5, 24.2)	8.8	98.6	(98.5, 98.7)	0.6	51	(50.0, 52.1)	9.5	98.9	(98.8, 98.9)	0.5	20.9	(19.5, 20.9)	8	98.7	(98.6, 98.7)	0.4	44.4	(44.2, 45.5)	9.3	98.8	(98.7, 98.8)	0.4	21.4	(20.4, 22.1)	7.6	98.4	(98.4, 98.5)	0.7	40	(38.7, 41.0)	12.8	98.4	(98.3, 98.5)	1
	Diabetes	33	(32.4, 33.3)	7.2	95.8	(95.7, 95.8)	0.6	52.4	(51.9, 53.1)	7.6	96.3	(96.3, 96.4)	0.5	35.9	(35.1, 36.6)	8.2	96.4	(96.3, 96.5)	0.8	70.3	(69.8, 71.0)	7.9	96	(95.8, 96.1)	0.9	36.4	(35.9, 36.9)	7.4	95.4	(95.4, 95.5)	0.7	64.3	(63.6, 65.0)	7	96.1	(96.0, 96.2)	0.5	17	(16.5, 17.6)	6.2	97.9	(97.8, 97.9)	0.6	58.2	(57.3, 59.5)	11.6	96.5	(96.4, 96.6)	1
	Epilepsy	41.7	(41.7, 50.0)	14.6	98	(97.9, 98.0)	0.4	58.3	(58.3, 60.0)	13.5	98.2	(98.1, 98.2)	0.4	67.7	(66.7, 69.0)	13.3	97.4	(97.3, 97.5)	0.7	73.4	(71.4, 74.5)	12.2	97.9	(97.8, 97.9)	0.6	41.7	(41.7, 41.7)	13.9	98.7	(98.6, 98.7)	0.4	50	(50.0, 50.0)	14.5	98.8	(98.8, 98.9)	0.3	14.9	(14.0, 16.2)	10.2	99.9	(99.9, 99.9)	0.1	23.6	(21.8, 26.2)	19.4	99.7	(99.7, 99.8)	0.4
	Esophageal Cancer	60	(60.0, 60.0)	17.1	97.4	(97.3, 97.5)	0.5	80	(80.0, 80.0)	14.5	98.7	(98.7, 98.8)	0.4	75	(73.2, 77.5)	13.9	97	(96.9, 97.1)	0.9	80.2	(79.2, 81.4)	12.8	98.4	(98.3, 98.4)	0.7	58.6	(50.0, 60.0)	18	99	(98.9, 99.0)	0.3	60	(60.0, 60.0)	16.8	99.5	(99.5, 99.5)	0.2	43.9	(42.3, 46.2)	16.5	99	(98.9, 99.0)	0.6	46.9	(44.1, 50.0)	26.4	99.7	(99.6, 99.7)	0.4
	Leukemia/Lymphomas	20.5	(20.0, 20.5)	7.7	98.3	(98.2, 98.3)	0.4	36.8	(35.9, 38.5)	9.4	99.2	(99.1, 99.2)	0.3	12.1	(11.2, 12.8)	7.5	98.9	(98.9, 99.0)	0.5	38.7	(37.7, 39.7)	10.4	99	(98.9, 99.0)	0.5	22.2	(20.6, 23.1)	9.3	98.2	(98.1, 98.3)	0.6	41.7	(41.0, 42.9)	9.4	98.6	(98.6, 98.7)	0.4	5.8	(5.0, 6.2)	4.7	99.5	(99.5, 99.6)	0.4	26.1	(24.9, 27.6)	14.3	99.8	(99.7, 99.8)	0.4
	Lung Cancer	15.4	(12.5, 15.4)	9.3	98.8	(98.8, 98.9)	0.3	30.8	(30.8, 30.8)	11.4	99.3	(99.3, 99.3)	0.2	19.7	(19.2, 20.4)	9.6	98.5	(98.4, 98.6)	0.6	49.3	(48.2, 50.3)	11.8	98.9	(98.8, 98.9)	0.5	25	(23.5, 26.9)	10.5	98.3	(98.2, 98.3)	0.4	46.2	(46.2, 47.8)	11.9	98.9	(98.9, 99.0)	0.3	11.4	(10.9, 12.0)	6.7	99.4	(99.3, 99.4)	0.5	40.2	(39.2, 42.5)	15.1	99.6	(99.5, 99.6)	0.6
	Other Cardiovascular Diseases	19	(18.4, 19.4)	6.8	95.7	(95.6, 95.8)	0.5	39.1	(38.3, 40.0)	8.9	97	(96.9, 97.0)	0.5	12	(11.5, 12.5)	5.4	97.5	(97.5, 97.6)	0.7	29.2	(28.8, 30.1)	9.4	98.3	(98.2, 98.4)	0.6	19.4	(18.9, 20.0)	7.8	95.6	(95.5, 95.7)	0.7	36.5	(35.8, 37.0)	8.9	96.8	(96.7, 96.9)	0.5	12.3	(12.0, 12.8)	5.5	96.4	(96.3, 96.5)	0.9	30.6	(29.7, 31.5)	10.7	95.9	(95.8, 96.1)	1.4
	Other Non-communicable Diseases	9.7	(9.5, 10.1)	6.1	96.6	(96.6, 96.7)	0.5	17.1	(16.7, 17.5)	6.1	97	(96.9, 97.0)	0.5	10.5	(10.1, 11.1)	6.1	97.6	(97.5, 97.6)	0.7	15.6	(15.2, 16.2)	6.4	98.5	(98.5, 98.6)	0.6	16.4	(16.0, 16.7)	6.6	96.3	(96.3, 96.4)	0.6	23.4	(23.2, 23.9)	6.4	95.1	(95.0, 95.1)	0.6	24.5	(24.0, 25.0)	6.4	86.8	(86.5, 87.0)	2.5	44.3	(43.5, 45.5)	11.2	87.5	(87.2, 87.8)	2.9
	Prostate Cancer	50	(50.0, 50.0)	15.3	97.4	(97.3, 97.4)	0.5	66.7	(63.6, 66.7)	14.1	98.9	(98.9, 99.0)	0.3	58.1	(56.9, 59.1)	14.6	97.2	(97.1, 97.2)	0.9	74.9	(73.3, 75.6)	13.7	98.5	(98.4, 98.5)	0.7	25	(25.0, 33.3)	12.6	99.6	(99.6, 99.7)	0.3	50	(41.7, 50.0)	16.1	99.3	(99.3, 99.4)	0.3	0	(0.0, 0.0)	4.4	99.9	(99.9, 100.0)	0.2	21.1	(20.0, 23.2)	16.6	100	(100.0, 100.0)	0.1
	Renal Failure	7.8	(7.7, 8.2)	3.9	98.8	(98.8, 98.8)	0.3	31	(30.7, 31.7)	8.3	98.7	(98.7, 98.8)	0.3	1.8	(1.7, 2.1)	2.7	99.7	(99.7, 99.7)	0.2	18.5	(18.0, 19.0)	8	99.8	(99.7, 99.8)	0.2	17.6	(17.2, 18.3)	6	96.7	(96.6, 96.8)	0.5	42.9	(42.3, 43.7)	8.3	97.6	(97.6, 97.7)	0.4	10.7	(10.3, 11.1)	4.8	97.1	(97.0, 97.2)	0.8	23.5	(22.8, 24.6)	9.4	98.6	(98.5, 98.7)	0.7
	Stomach Cancer	18.8	(18.8, 18.8)	10.3	99.2	(99.2, 99.3)	0.3	31.3	(31.3, 37.5)	12.2	98.9	(98.9, 99.0)	0.3	7	(6.5, 7.8)	7.4	98.6	(98.5, 98.7)	0.7	31.1	(30.1, 32.8)	12.5	98.4	(98.3, 98.5)	0.9	13.3	(12.5, 18.8)	10.1	99.2	(99.1, 99.2)	0.3	12.5	(12.5, 12.5)	9.2	99.5	(99.4, 99.5)	0.2	3.3	(0.0, 4.3)	5.6	99.7	(99.7, 99.7)	0.2	26.8	(25.0, 29.6)	18.6	99.6	(99.6, 99.7)	0.6
	Stroke	45	(44.5, 45.5)	8.6	97.2	(97.2, 97.3)	0.5	51.8	(51.3, 52.4)	8.8	97.9	(97.9, 97.9)	0.4	47.1	(46.5, 47.8)	9	98.3	(98.2, 98.4)	0.6	53.2	(52.5, 53.8)	8.6	98.9	(98.8, 98.9)	0.5	55.4	(54.9, 55.9)	8.5	96.7	(96.6, 96.7)	0.5	60.6	(59.9, 61.1)	9.1	97.2	(97.1, 97.2)	0.5	40.1	(39.7, 40.9)	8.3	97	(96.9, 97.1)	0.8	58.9	(58.1, 60.0)	12.2	97.2	(97.1, 97.4)	1.2
	GBD Cause Group C: Injuries
	Bite of Venomous Animal	87.5	(87.5, 87.5)	10.7	99.9	(99.9, 99.9)	0.1	81.3	(81.3, 81.3)	10.1	99.9	(99.9, 99.9)	0.1	94.2	(93.7, 95.0)	6.3	99.7	(99.7, 99.8)	0.2	100	(100.0, 100.0)	3.4	99.8	(99.7, 99.8)	0.2	80	(75.0, 81.3)	12	99.9	(99.9, 99.9)	0.1	87.5	(87.5, 87.5)	10.3	99.9	(99.9, 99.9)	0.1	81	(79.7, 82.0)	10.2	99.9	(99.9, 99.9)	0.2	100	(100.0, 100.0)	10.6	99.9	(99.9, 99.9)	0.2
	Drowning	84.6	(84.6, 84.6)	7.8	99.7	(99.6, 99.7)	0.2	81.8	(80.8, 84.6)	8.5	99.9	(99.9, 99.9)	0.1	85.1	(84.2, 85.9)	8	98.7	(98.7, 98.8)	0.5	87.2	(86.2, 87.6)	7.6	99	(99.0, 99.0)	0.5	76.9	(76.0, 76.9)	8.8	99.9	(99.9, 99.9)	0.1	80.8	(80.8, 80.8)	8.2	99.9	(99.9, 99.9)	0.1	54.9	(53.8, 56.1)	11.5	99.9	(99.9, 99.9)	0.2	68	(66.7, 69.7)	13.9	100	(100.0, 100.0)	0.2
	Falls	59.5	(58.1, 60.5)	9.9	98.1	(98.0, 98.1)	0.4	60.5	(60.0, 61.5)	9.7	98.1	(98.0, 98.1)	0.4	46.4	(45.6, 47.6)	9.9	99	(98.9, 99.1)	0.5	58	(57.2, 58.7)	10.1	98.9	(98.8, 98.9)	0.5	46.5	(45.0, 46.5)	9.8	99.2	(99.2, 99.3)	0.2	55.8	(54.8, 56.1)	9.6	99	(99.0, 99.1)	0.3	48.7	(48.0, 49.7)	9.9	98.8	(98.8, 98.9)	0.5	46.2	(45.0, 47.5)	13.1	99.2	(99.1, 99.2)	0.5
	Fires	73.3	(73.3, 73.3)	9.6	99.1	(99.1, 99.2)	0.3	72.7	(70.0, 73.3)	9.8	99	(99.0, 99.0)	0.3	67.3	(66.4, 68.4)	10	99.2	(99.1, 99.2)	0.9	75	(74.0, 75.7)	9.4	98.9	(98.8, 98.9)	1	43.3	(42.9, 43.3)	10.7	99.5	(99.4, 99.5)	0.2	56.7	(55.2, 56.7)	11	99.5	(99.5, 99.6)	0.2	42.1	(41.0, 43.2)	10.8	99.8	(99.7, 99.8)	0.4	42.4	(40.8, 44.3)	16.3	99.8	(99.8, 99.9)	0.4
	Homicide	73	(71.4, 73.8)	9.1	99.1	(99.1, 99.2)	0.3	79.4	(78.6, 80.5)	8.2	99	(99.0, 99.0)	0.3	77.5	(76.8, 78.7)	9.1	98.6	(98.5, 98.7)	0.8	80	(78.9, 80.7)	8	98.6	(98.5, 98.6)	0.7	69	(68.6, 69.2)	9.4	99.4	(99.3, 99.4)	0.2	73.8	(73.8, 75.6)	8.7	99.4	(99.4, 99.4)	0.2	61.7	(60.9, 62.8)	9	98.5	(98.4, 98.6)	0.8	61.7	(60.6, 63.6)	13.4	99.2	(99.1, 99.3)	0.6
	Other Injuries	69.2	(66.7, 69.2)	10.2	98.8	(98.8, 98.9)	0.3	73.1	(70.8, 73.1)	10.1	98.7	(98.6, 98.7)	0.3	64	(62.4, 65.3)	11.1	99.2	(99.1, 99.2)	0.5	65.1	(63.7, 66.1)	11	99.4	(99.4, 99.5)	0.3	57.7	(57.7, 58.3)	10.9	99.5	(99.5, 99.5)	0.2	65.4	(62.5, 65.4)	10.6	99.4	(99.4, 99.4)	0.2	47.8	(46.3, 49.0)	13	97.5	(97.4, 97.6)	1	52.9	(50.6, 55.0)	20	97.5	(97.4, 97.6)	1.2
	Poisonings	36.4	(33.3, 36.4)	13.1	98.8	(98.8, 98.9)	0.3	59.1	(57.1, 59.1)	11.9	98.8	(98.8, 98.9)	0.3	53.3	(52.2, 54.9)	11.5	99.2	(99.1, 99.3)	0.6	54.9	(53.7, 56.3)	12	99.1	(99.1, 99.2)	0.7	50	(47.6, 50.0)	10.5	99.4	(99.3, 99.4)	0.2	54.5	(50.0, 54.5)	11.7	99.2	(99.1, 99.2)	0.3	13.5	(12.6, 14.4)	7.6	99.9	(99.9, 99.9)	0.1	7.5	(6.8, 8.4)	9.2	99.8	(99.7, 99.8)	0.4
	Road Traffic	77.7	(76.7, 78.0)	8.8	99.2	(99.2, 99.2)	0.2	82	(82.0, 83.0)	8.7	99.1	(99.1, 99.1)	0.3	77.9	(77.1, 78.7)	9.4	99.4	(99.4, 99.5)	0.3	82	(81.4, 82.7)	9	99.5	(99.5, 99.5)	0.3	68.3	(68.0, 70.0)	10	99.6	(99.6, 99.6)	0.2	76	(76.0, 77.1)	9.6	99.6	(99.6, 99.6)	0.2	71.2	(70.1, 72.1)	10.1	99.6	(99.6, 99.7)	0.2	82.9	(82.1, 84.1)	11.7	99.5	(99.5, 99.6)	0.5
	Suicide	10	(9.7, 11.1)	7.9	99.5	(99.5, 99.5)	0.3	12.5	(10.3, 12.9)	8.9	99.9	(99.8, 99.9)	0.1	24.7	(23.5, 25.3)	10.5	99.6	(99.6, 99.7)	0.4	28.3	(27.4, 29.1)	11.6	99.5	(99.5, 99.5)	0.4	29	(28.6, 29.0)	11.1	99.6	(99.6, 99.6)	0.2	30.4	(29.0, 32.3)	10.8	99.7	(99.7, 99.7)	0.2	49.5	(48.3, 50.0)	11.2	96.7	(96.6, 97.0)	1.6	66.7	(65.6, 68.8)	16.4	97.9	(97.8, 98.0)	1.6
Child Causes
	GBD Cause Group A: Communicable, maternal, neonatal and nurtritional disorders
	AIDS	40	(40.0, 40.0)	23.8	97.7	(97.6, 97.8)	0.9	60	(60.0, 60.0)	22.5	96.9	(96.7, 97.0)	1.1	43.1	(41.3, 44.9)	22	99.1	(99.0, 99.2)	0.8	57.2	(55.8, 59.4)	21.6	98.8	(98.7, 98.9)	0.8	60	(50.0, 60.0)	21.5	98.9	(98.9, 99.0)	0.6	60	(60.0, 60.0)	20.4	98.9	(98.9, 99.0)	0.6	39.3	(37.9, 41.0)	22.6	99.3	(99.2, 99.3)	0.6	50	(50.0, 60.0)	37.3	99.4	(99.3, 99.5)	0.7
	Diarrhea/Dysentery	28.2	(27.6, 29.0)	11.2	95.1	(94.9, 95.3)	1.3	40	(39.3, 41.2)	12	95.5	(95.3, 95.6)	1.3	53.2	(52.1, 54.2)	11.8	94.3	(94.1, 94.6)	2.1	62.1	(60.7, 63.1)	11.7	94.1	(93.9, 94.3)	2.3	53.8	(52.5, 54.5)	11.3	94	(93.9, 94.1)	1.5	58.3	(57.8, 59.6)	11.5	94.3	(94.1, 94.5)	1.4	43.8	(42.9, 45.2)	12.4	91.7	(91.4, 91.9)	2.9	58.6	(57.6, 60.0)	14.8	96.3	(96.1, 96.6)	2.2
	Encephalitis	40	(40.0, 40.0)	15.9	96.7	(96.6, 96.8)	1	44.4	(40.0, 50.0)	16.5	97.3	(97.1, 97.4)	0.9	19.2	(17.9, 20.7)	14	97.9	(97.8, 98.0)	1.4	33.3	(32.1, 36.3)	16.4	97.6	(97.4, 97.7)	1.5	20	(20.0, 20.0)	13.9	98.5	(98.4, 98.6)	0.8	30	(30.0, 30.0)	16.2	98.3	(98.2, 98.4)	0.8	20	(18.4, 22.1)	14.4	97.8	(97.7, 97.9)	1.3	37.9	(35.6, 41.3)	21.9	99.6	(99.5, 99.7)	1.3
	Hemorrhagic fever	53.8	(53.8, 55.6)	15	96.1	(96.0, 96.2)	1.1	61.5	(61.5, 66.7)	14	98.6	(98.6, 98.7)	0.6	39	(37.8, 40.5)	15.7	97.1	(97.0, 97.3)	1.6	66.7	(65.5, 69.0)	14.6	97.1	(96.9, 97.2)	1.7	46.2	(46.2, 50.0)	17.3	97.9	(97.8, 98.1)	1.1	63.6	(61.5, 69.2)	15.9	98.1	(98.0, 98.3)	1.1	23.5	(22.2, 24.6)	13.9	99.1	(99.0, 99.2)	0.9	63.4	(60.9, 66.7)	22.1	99.4	(99.2, 99.5)	1.5
	Malaria	44.8	(42.9, 45.5)	14	93.1	(93.0, 93.3)	1.4	59.3	(58.6, 61.5)	13.3	92.8	(92.6, 92.9)	1.5	34.5	(33.3, 37.2)	12.8	95.8	(95.6, 96.1)	1.8	52.5	(51.7, 54.1)	14.4	96.3	(96.1, 96.5)	1.9	45.5	(44.8, 47.4)	13.5	94.5	(94.4, 94.6)	1.3	53.6	(51.7, 54.5)	13.8	95.3	(95.2, 95.4)	1.2	43.6	(42.9, 45.1)	13.7	92.9	(92.6, 93.2)	2.7	41.9	(40.0, 44.3)	18.8	95.1	(94.8, 95.4)	2.9
	Measles	83.3	(83.3, 83.3)	16.6	96.2	(96.1, 96.4)	1.2	83.3	(83.3, 83.3)	15.3	98.3	(98.2, 98.4)	0.8	84.6	(83.7, 86.2)	15.2	97.4	(97.2, 97.6)	1.8	86.7	(85.7, 88.8)	13.5	98.5	(98.3, 98.6)	1.1	83.3	(80.0, 83.3)	21.4	99.5	(99.4, 99.5)	0.5	83.3	(83.3, 83.3)	15.4	100	(100.0, 100.0)	0.2	0	(0.0, 8.3)	11.9	99.2	(99.1, 99.3)	0.9	38.9	(35.7, 44.4)	32.8	99.9	(99.8, 99.9)	0.3
	Meningitis	30.8	(28.6, 35.7)	15.5	96.8	(96.8, 96.9)	1	33.3	(30.8, 35.7)	15.8	97.4	(97.3, 97.6)	1	23.8	(22.5, 25.0)	14.4	96.8	(96.7, 97.1)	1.6	23.9	(22.9, 25.0)	15.1	96.7	(96.4, 96.9)	1.9	28.6	(28.6, 28.6)	14.9	97.3	(97.2, 97.4)	1	28.6	(25.0, 28.6)	14.1	97.4	(97.3, 97.6)	1	10.1	(9.2, 11.1)	11.1	96.9	(96.8, 97.1)	1.5	23.5	(22.2, 26.5)	20.8	97.1	(96.9, 97.4)	2.3
	Other Infectious Diseases	11.8	(11.8, 15.4)	11.1	97.5	(97.3, 97.6)	0.9	30	(29.4, 33.3)	12.6	97.6	(97.6, 97.8)	0.9	12.2	(11.3, 13.2)	9.9	96.4	(96.2, 96.6)	2	23.3	(21.5, 25.0)	12.6	97.4	(97.3, 97.6)	1.8	28.6	(25.0, 29.4)	13.2	96.1	(95.9, 96.2)	1.2	41.2	(40.0, 41.2)	13.4	96.5	(96.3, 96.6)	1.1	12.5	(11.5, 14.0)	9.5	94.8	(94.6, 95.0)	2.1	40	(38.9, 42.9)	21.1	94.8	(94.4, 95.0)	3
	Pneumonia	12	(11.7, 12.5)	6.5	98	(97.9, 98.2)	0.9	14.2	(13.5, 15.0)	8.2	98.2	(98.0, 98.2)	0.9	41.4	(40.6, 42.3)	10.8	93.8	(93.6, 94.1)	2.5	39.6	(38.9, 40.4)	10.7	95.9	(95.7, 96.1)	1.8	46.6	(45.6, 47.2)	10.9	91.7	(91.5, 91.9)	1.7	50	(49.0, 50.0)	10.7	92.5	(92.3, 92.6)	1.6	37.4	(36.7, 38.1)	10.5	87.4	(86.9, 87.8)	3.6	38.1	(37.0, 39.1)	15	93.4	(93.0, 93.8)	3.4
	Sepsis	17.2	(16.1, 17.6)	11	95.2	(95.0, 95.3)	1.7	18.8	(18.2, 20.0)	10.5	95.4	(95.2, 95.7)	1.8	10.6	(10.0, 11.4)	9.1	98.4	(98.3, 98.5)	1.1	10.3	(9.8, 11.1)	9.7	98.9	(98.8, 99.0)	0.9	15.6	(15.0, 16.7)	11	96.2	(96.1, 96.4)	1.3	18.5	(17.6, 20.0)	11.5	96.8	(96.7, 96.9)	1.2	0.7	(0.0, 1.6)	3.4	98.1	(97.9, 98.2)	1.2	0	(0.0, 0.0)	0	98.8	(98.6, 98.9)	1.4
	GBD Cause Group B: Non-communicable diseases
	Other Cancers	28.6	(28.6, 33.3)	18.5	96.6	(96.5, 96.8)	1.2	42.9	(42.9, 42.9)	19.3	98.5	(98.4, 98.6)	0.7	28.6	(27.3, 29.8)	18.3	94.2	(93.9, 94.4)	2.4	24.4	(22.0, 25.8)	16.5	96.5	(96.3, 96.7)	2	14.3	(14.3, 20.0)	18.3	98.6	(98.5, 98.7)	0.9	28.6	(28.6, 33.3)	19.7	99.2	(99.2, 99.3)	0.6	0	(0.0, 0.0)	9	99.7	(99.6, 99.7)	0.5	58.7	(57.6, 65.1)	32.4	99.9	(99.9, 99.9)	0.4
	Other Cardiovascular Diseases	16.7	(15.8, 17.6)	9.8	95.7	(95.5, 95.9)	1.6	36.8	(36.8, 36.8)	13.3	96.3	(96.2, 96.6)	1.3	4.9	(4.2, 5.5)	6.5	99.1	(99.0, 99.1)	0.7	24	(22.9, 25.2)	11.1	98.4	(98.3, 98.6)	1.1	11.8	(10.5, 14.3)	9.5	97.3	(97.2, 97.5)	1.1	26.3	(23.5, 26.3)	12.1	97.7	(97.6, 97.8)	1	0	(0.0, 0.0)	6.2	99.7	(99.6, 99.7)	0.7	0	(0.0, 0.0)	6.8	99.9	(99.9, 99.9)	1.1
	Other Defined Causes of Child Deaths	10.4	(9.8, 10.9)	6.6	98.5	(98.4, 98.5)	0.7	20.9	(20.0, 22.2)	8.5	97.1	(97.0, 97.2)	1.1	24.5	(23.8, 25.4)	8.4	96.8	(96.6, 96.9)	1.9	24.5	(23.9, 25.1)	8.7	97.2	(97.1, 97.4)	1.6	29.5	(28.9, 30.4)	8.4	95.4	(95.2, 95.5)	1.3	32.5	(31.6, 33.3)	9.3	95.2	(95.1, 95.4)	1.3	40.4	(39.4, 41.4)	11.9	87.2	(86.6, 87.6)	3.1	47.4	(45.7, 50.0)	17.6	87.3	(86.7, 87.9)	4.6
	Other Digestive Diseases	8.3	(8.3, 9.1)	10.4	97.8	(97.6, 97.9)	0.9	25	(25.0, 27.3)	13.7	98.4	(98.4, 98.6)	0.8	29.3	(28.0, 31.8)	14.8	96.1	(95.8, 96.3)	2.1	33.3	(31.0, 35.1)	15.5	97.9	(97.7, 98.0)	1.2	25	(25.0, 25.0)	14.3	97.7	(97.6, 97.9)	0.9	33.3	(33.3, 36.4)	15.4	97.7	(97.6, 97.8)	0.9	0	(0.0, 0.0)	8.5	99.7	(99.7, 99.7)	0.3	41.2	(39.0, 45.5)	24.1	99.6	(99.5, 99.6)	0.6
	GBD Cause Group C: Injuries
	Bite of Venomous Animal	92.9	(92.9, 92.9)	8.8	99.5	(99.4, 99.5)	0.5	92.9	(92.9, 100.0)	9.4	99.7	(99.7, 99.8)	0.3	92.5	(91.5, 93.1)	9.8	99.9	(99.9, 99.9)	0.5	95.7	(95.0, 97.2)	7.2	100	(100.0, 100.0)	0.1	88.9	(85.7, 91.7)	11.5	100	(100.0, 100.0)	0.1	90.9	(85.7, 92.3)	11.1	100	(100.0, 100.0)	0.1	65.3	(63.7, 66.7)	16	100	(99.9, 100.0)	0.8	100	(100.0, 100.0)	10.1	99.9	(99.8, 100.0)	2.2
	Drowning	90.5	(90.0, 90.5)	9.4	100	(100.0, 100.0)	0.1	94.1	(92.9, 95.0)	9.2	100	(99.8, 100.0)	0.2	88.5	(87.5, 89.7)	10.4	99.6	(99.5, 99.6)	0.7	90.6	(89.8, 91.7)	10.1	99.3	(99.2, 99.4)	0.7	85.7	(85.7, 85.7)	10.5	100	(100.0, 100.0)	0.2	88.9	(85.7, 90.0)	10.4	99.7	(99.7, 99.8)	0.2	84.8	(84.0, 85.8)	10.7	100	(100.0, 100.0)	0.2	100	(100.0, 100.0)	8	99.6	(99.5, 99.7)	1.2
	Falls	75	(75.0, 75.0)	13.6	97	(96.9, 97.1)	1.2	75	(75.0, 75.0)	13.9	97.1	(97.0, 97.2)	1.2	63.1	(61.3, 65.2)	16.9	98.4	(98.2, 98.5)	1.2	73.2	(71.4, 74.6)	14.2	98	(97.9, 98.2)	1.6	54.5	(50.0, 58.3)	17.4	98.7	(98.6, 98.8)	0.7	50	(50.0, 50.0)	17.1	98.8	(98.7, 98.8)	0.7	71.6	(69.6, 73.6)	16	99	(98.9, 99.0)	0.8	45.3	(42.4, 47.1)	21.7	99.7	(99.6, 99.8)	1.7
	Fires	70.6	(70.6, 70.6)	11.9	99.4	(99.4, 99.4)	0.5	76.5	(75.0, 76.5)	11.8	99.4	(99.4, 99.5)	0.4	74.5	(73.0, 75.7)	12.1	99.2	(99.1, 99.3)	0.8	79.4	(78.0, 81.0)	11.2	99.4	(99.4, 99.5)	0.6	62.5	(60.0, 64.7)	13.6	99.5	(99.4, 99.5)	0.4	65.7	(64.7, 68.8)	14.4	99.7	(99.7, 99.7)	0.3	71.2	(69.8, 72.6)	13.1	99.8	(99.8, 99.9)	0.4	60.4	(57.1, 63.2)	18.7	99.8	(99.7, 99.8)	0.6
	Poisonings	50	(50.0, 50.0)	23.5	99.7	(99.7, 99.7)	0.3	75	(75.0, 75.0)	21.7	97.6	(97.5, 97.7)	1	55.3	(53.1, 60.0)	23.3	99.8	(99.8, 99.9)	0.6	75.8	(74.7, 77.1)	20.7	99.5	(99.5, 99.6)	0.9	50	(25.0, 50.0)	24.1	99.8	(99.8, 100.0)	0.2	50	(50.0, 50.0)	24.4	99.7	(99.7, 99.7)	0.4	40.6	(37.5, 44.9)	23.3	99.9	(99.9, 99.9)	0.6	54.6	(52.4, 60.8)	33.7	99.9	(99.9, 100.0)	0.9
	Road Traffic	90.9	(90.0, 91.3)	7.9	100	(100.0, 100.0)	0.2	91.3	(91.3, 92.9)	7.9	99.7	(99.7, 99.7)	0.3	88.9	(88.3, 89.8)	8.5	99.8	(99.7, 99.8)	0.4	92.6	(92.1, 93.7)	7.7	99.7	(99.6, 99.8)	0.6	83.3	(82.6, 85.7)	10.4	100	(99.8, 100.0)	0.2	85.7	(84.2, 86.7)	9.9	100	(100.0, 100.0)	0.2	90.8	(89.8, 91.8)	8.7	99.7	(99.7, 99.8)	0.5	86.8	(85.7, 88.6)	14.5	99.9	(99.8, 99.9)	1.1
	Violent Death	84.6	(84.6, 84.6)	11	99.4	(99.4, 99.4)	0.4	84.6	(84.6, 84.6)	11.1	99.3	(99.2, 99.3)	0.4	82.4	(81.0, 83.3)	11.9	99.6	(99.6, 99.7)	0.6	80	(78.4, 81.7)	12.7	99.7	(99.6, 99.7)	0.6	76.9	(76.9, 76.9)	12.5	99.7	(99.5, 99.7)	0.3	76.9	(76.9, 76.9)	12.8	99.7	(99.6, 99.7)	0.3	87.8	(86.3, 89.4)	9.9	98.7	(98.6, 98.9)	1.4	88.8	(87.0, 100.0)	16.8	98	(97.7, 98.3)	2.3
Neonatal Causes
	Birth asphyxia	37.9	(37.1, 38.3)	5.5	91.6	(91.4, 91.9)	2.1	40.5	(39.7, 41.0)	5.1	92	(91.8, 92.1)	1.9	52.7	(52.1, 53.4)	5.9	91	(90.7, 91.3)	2.5	56.5	(55.6, 57.3)	6.2	90.9	(90.6, 91.1)	2.6	58.4	(57.8, 58.8)	5.5	90.6	(90.4, 90.8)	1.6	58.4	(57.8, 58.8)	5.9	91.5	(91.3, 91.6)	1.5	57.2	(56.5, 57.9)	6.3	68.7	(67.8, 69.4)	6	57	(56.2, 57.7)	9.2	73.5	(72.8, 74.2)	6.5
	Congenital malformation	45.2	(45.0, 46.8)	7.1	94.3	(94.1, 94.5)	1.9	47.5	(46.8, 48.4)	7	94.2	(94.1, 94.4)	1.7	37.8	(37.2, 38.4)	7	96.6	(96.4, 96.8)	1.9	38.9	(38.3, 39.5)	7.1	96.8	(96.6, 97.0)	1.9	54.2	(53.2, 54.8)	6.7	95.3	(95.2, 95.4)	1.3	54.8	(53.4, 55.7)	7.4	95.2	(95.0, 95.3)	1.3	23.6	(22.9, 24.1)	5.9	98.4	(98.3, 98.5)	1.2	40.9	(39.9, 42.0)	9.8	97	(96.7, 97.2)	2.8
	Meningitis/Sepsis	57.1	(55.0, 57.1)	7.9	93.8	(93.6, 94.0)	1.7	61.9	(61.8, 63.4)	7.7	93.4	(93.2, 93.6)	1.7	64.2	(63.1, 64.9)	7.3	89	(88.3, 89.6)	6.1	67.7	(67.1, 68.3)	7.5	88.1	(87.7, 88.7)	6.1	52.4	(51.7, 52.4)	7.8	96	(95.8, 96.1)	1.3	54.8	(54.8, 55.6)	7.7	95.7	(95.6, 95.9)	1.3	21.6	(20.9, 22.8)	8.4	93.1	(92.8, 93.3)	2.5	32.1	(30.8, 33.3)	11.8	93.3	(93.0, 93.6)	3.5
	Pneumonia	40.6	(38.1, 42.9)	10.6	93.9	(93.8, 94.0)	1.6	42.9	(38.1, 42.9)	10.7	94.8	(94.6, 94.9)	1.5	23.2	(22.5, 24.1)	9.7	94	(93.7, 94.2)	2.3	28.4	(26.8, 29.4)	10.4	93.3	(93.0, 93.7)	2.5	9.5	(9.5, 9.5)	7.8	98.8	(98.7, 98.9)	0.7	19	(19.0, 19.0)	9.1	98.5	(98.4, 98.6)	0.8	20.6	(19.3, 21.8)	10	94.1	(93.8, 94.4)	3.3	13	(12.1, 14.6)	11.7	95.2	(94.9, 95.5)	3.1
	Preterm Delivery	58.3	(57.9, 59.0)	7	92.5	(92.3, 92.7)	1.9	59.2	(58.6, 59.9)	6.9	93.3	(93.1, 93.5)	1.8	72.5	(72.0, 72.9)	6.3	85.5	(85.1, 85.9)	4.2	68.8	(68.1, 69.3)	6.5	88.6	(88.1, 89.1)	3.8	71.2	(70.6, 71.5)	6	91.8	(91.5, 91.9)	2.4	72.3	(72.0, 73.0)	5.8	92	(91.7, 92.2)	2.3	56.3	(55.9, 56.8)	7.5	85.3	(84.9, 85.8)	3.6	54.5	(53.7, 55.2)	9.1	86.6	(85.9, 87.1)	5
	Stillbirth	84.5	(84.0, 85.0)	6.4	94.9	(94.8, 95.0)	1.2	86	(85.4, 86.3)	5.9	94.9	(94.9, 95.1)	1.2	92.1	(91.9, 92.3)	4.9	95	(94.7, 95.2)	2.1	92.1	(91.9, 92.3)	5	94.9	(94.7, 95.1)	2.1	90.8	(90.6, 91.1)	4.9	94.1	(94.0, 94.3)	1.3	90.6	(90.4, 90.9)	4.9	94.2	(94.1, 94.4)	1.2	79.3	(79.0, 79.8)	5.9	95.3	(95.1, 95.5)	2	81.1	(80.8, 81.5)	5.6	94.6	(94.3, 94.9)	2.8
[truncated: 12 more columns]
