# Supplementary material for: Using verbal autopsy to measure causes of death: the comparative performance of existing methods
Source: BMC Med. 2014 Jan 9;12:5. doi: 10.1186/1741-7015-12-5 (PMC3891983; doi:10.1186/1741-7015-12-5)
Supplement: Additional file 9: Table S4 — Comparison of estimated versus true adult population cause fractions by method. [file 1741-7015-12-5-S9.xls]

## Sheet: Sheet1
Additional Table 4. Comparison of estimated versus true adult population cause fractions by method
Adult Causes		Tariff								SSP								RF								PCVA								KL								InterVA-4
		Slope		Intercept		RMSE		Absolute Error		Slope		Intercept		RMSE		Absolute Error		Slope		Intercept		RMSE		Absolute Error		Slope		Intercept		RMSE		Absolute Error		Slope		Intercept		RMSE		Absolute Error		Slope		Intercept		RMSE		Absolute Error
		No HCE	HCE	No HCE	HCE	No HCE	HCE	No HCE	HCE	No HCE	HCE	No HCE	HCE	No HCE	HCE	No HCE	HCE	No HCE	HCE	No HCE	HCE	No HCE	HCE	No HCE	HCE	No HCE	HCE	No HCE	HCE	No HCE	HCE	No HCE	HCE	No HCE	HCE	No HCE	HCE	No HCE	HCE	No HCE	HCE	No HCE	HCE	No HCE	HCE	No HCE	HCE	No HCE	HCE
GBD Cause Group A: Communicable, maternal, neonatal and nurtritional disorders
AIDS		0.192	0.511	0.021	0.019	0.007	0.007	0.0021757	0.0050056	0.165	0.531	0.018	0.017	0.006	0.006	0.0056054	0.0031422	0.286	0.526	0.031	0.018	0.009	0.007	0.0106201	0.0045431	0.3	0.675	0.037	0.028	0.009	0.012	0.016199	0.0185966	0.37	0.415	0.034	0.029	0.014	0.013	0.0154536	0.0122379	0.178	0.177	0.034	0.032	0.008	0.008	0.0221088	0.0213055
Diarrhea/Dysentery		0.297	0.366	0.028	0.018	0.008	0.006	0.0073603	0.0008552	0.42	0.387	0.036	0.022	0.009	0.006	0.0189359	0.0037303	0.329	0.402	0.022	0.019	0.007	0.006	0.0018897	0.0011065	0.359	0.329	0.02	0.008	0.007	0.006	0.000778	0.0119713	0.226	0.224	0.023	0.024	0.007	0.007	0.0004517	0.0005097	0.068	0.069	0.005	0.004	0.003	0.003	0.0242885	0.0244438
Malaria		0.277	0.55	0.039	0.032	0.011	0.01	0.0191925	0.0192003	0.293	0.492	0.028	0.023	0.008	0.008	0.0085817	0.0085814	0.117	0.293	0.014	0.012	0.006	0.006	0.0111466	0.0078013	0.237	0.327	0.03	0.015	0.01	0.008	0.0089833	0.0063364	0.127	0.143	0.013	0.014	0.005	0.005	0.0113064	0.0096499	0.048	0.084	0.022	0.022	0.006	0.006	0.0188809	0.018336
Maternal		0.643	0.682	0.013	0.007	0.005	0.004	0.0028471	0.0015567	0.805	0.858	0.021	0.016	0.006	0.005	0.015309	0.012009	0.692	0.753	0.011	0.007	0.005	0.003	0.0024066	8.99e-05	0.542	0.627	0.012	0.006	0.006	0.005	0.0006092	0.0038451	0.618	0.61	0.018	0.018	0.012	0.01	0.007662	0.0072854	0.453	0.451	0.004	0.004	0.003	0.003	0.0126989	0.0127405
Other Infectious Diseases		0.043	0.168	0.01	0.011	0.004	0.004	0.0183329	0.0139532	0.056	0.077	0.005	0.002	0.003	0.002	0.0225794	0.0253125	0.143	0.168	0.022	0.018	0.008	0.007	0.0033302	0.0066307	0.093	0.281	0.042	0.029	0.01	0.011	0.0150856	0.0080311	0.104	0.121	0.026	0.026	0.009	0.009	0.0004565	0.0001138	0.057	0.051	0.027	0.023	0.007	0.006	0.0202736	0.0198933
Pneumonia		0.065	0.161	0.01	0.013	0.004	0.005	0.0186393	0.0128327	0.025	0.043	0.005	0.001	0.003	0.001	0.0245794	0.0284622	0.114	0.233	0.033	0.031	0.009	0.009	0.0059911	0.0069994	0.14	0.179	0.044	0.017	0.009	0.008	0.0176881	0.0102413	0.178	0.176	0.038	0.037	0.014	0.013	0.0126508	0.0111397	0.25	0.253	0.123	0.116	0.017	0.016	0.0998403	0.0928754
TB		0.222	0.43	0.011	0.017	0.006	0.007	0.0104159	0.0014963	0.239	0.429	0.02	0.021	0.007	0.007	0.0007584	0.0046396	0.261	0.429	0.017	0.015	0.007	0.006	0.0032289	0.0013262	0.357	0.453	0.032	0.024	0.009	0.01	0.0141023	0.0090468	0.273	0.315	0.023	0.022	0.009	0.009	0.0022761	0.0028001	0.493	0.485	0.047	0.044	0.011	0.01	0.0336773	0.0315991
GBD Cause Group B: Non-communicable diseases
Acute Myocardial Infarction		0.363	0.452	0.04	0.01	0.012	0.004	0.0220037	0.0056822	0.32	0.425	0.024	0.009	0.009	0.004	0.0045717	0.0078616	0.324	0.437	0.022	0.013	0.009	0.006	0.0031527	0.0026647	0.331	0.568	0.032	0.024	0.009	0.01	0.0129288	0.0116226	0.409	0.426	0.026	0.024	0.013	0.011	0.0088496	0.007489	0.158	0.147	0.025	0.024	0.007	0.007	0.0178239	0.0176003
Asthma		0.273	0.576	0.028	0.024	0.009	0.01	0.0064469	0.0115872	0.22	0.64	0.014	0.017	0.007	0.007	0.0093296	0.0057913	0.083	0.396	0.01	0.013	0.005	0.008	0.0177921	0.0055757	0.056	0.41	0.005	0.011	0.003	0.01	0.0238343	0.0082765	0.078	0.114	0.01	0.01	0.003	0.003	0.0181089	0.0161756	0.139	0.137	0.012	0.013	0.005	0.005	0.0188075	0.0187107
Breast Cancer		0.692	0.754	0.007	0.006	0.004	0.004	0.0017658	0.0012455	0.782	0.864	0.009	0.009	0.004	0.004	0.0028443	0.005144	0.776	0.826	0.018	0.012	0.007	0.006	0.0108402	0.0063755	0.599	0.642	0.006	0.003	0.005	0.005	0.0055312	0.0080335	0.294	0.324	0.02	0.021	0.008	0.008	0.0008323	0.0010738	0.437	0.436	0.007	0.007	0.004	0.004	0.0124469	0.0125788
Cervical Cancer		0.69	0.735	0.021	0.017	0.008	0.008	0.0111979	0.008585	0.648	0.751	0.024	0.022	0.009	0.01	0.0138479	0.0142524	0.538	0.669	0.017	0.014	0.007	0.008	0.0033516	0.0040511	0.24	0.387	0.004	0.002	0.004	0.005	0.0186949	0.0157994	0.517	0.486	0.018	0.02	0.011	0.011	0.0030323	0.0044464	0.548	0.556	0.022	0.021	0.009	0.009	0.0148232	0.0139359
Cirrhosis		0.199	0.518	0.005	0.013	0.003	0.005	0.0196231	0.0021018	0.394	0.531	0.031	0.016	0.008	0.006	0.0121378	0.0013417	0.476	0.599	0.023	0.021	0.007	0.007	0.0064822	0.008767	0.371	0.449	0.027	0.015	0.008	0.008	0.0072647	0.0035198	0.342	0.353	0.027	0.024	0.012	0.011	0.0063839	0.0045109	0.101	0.218	0.01	0.015	0.004	0.005	0.0208074	0.0170537
Colorectal Cancer		0.063	0.198	0.011	0.004	0.006	0.004	0.0168625	0.0199346	0.118	0.271	0.024	0.021	0.012	0.012	0.0025077	0.001033	0.075	0.163	0.009	0.008	0.006	0.007	0.0190778	0.0167998	0.121	0.368	0.008	0.004	0.006	0.006	0.0195567	0.0135925	0.104	0.106	0.018	0.019	0.007	0.007	0.0092344	0.0076287
COPD		0.214	0.417	0.018	0.011	0.007	0.006	0.0055598	0.0072102	0.178	0.472	0.015	0.012	0.006	0.005	0.0097883	0.0042005	0.209	0.438	0.015	0.014	0.006	0.006	0.0092831	0.0030976	0.196	0.364	0.017	0.018	0.007	0.01	0.0079619	0.0023032	0.182	0.227	0.019	0.02	0.007	0.007	0.005528	0.0039186	0.237	0.234	0.013	0.015	0.006	0.007	0.0168221	0.0167519
Diabetes		0.303	0.505	0.036	0.028	0.009	0.007	0.0174393	0.0146266	0.259	0.607	0.039	0.042	0.008	0.009	0.0187834	0.0317618	0.326	0.61	0.049	0.029	0.009	0.008	0.030494	0.0183021	0.167	0.502	0.022	0.038	0.006	0.01	0.0010003	0.0240052	0.138	0.212	0.036	0.03	0.01	0.008	0.0129792	0.0087603	0.18	0.176	0.014	0.014	0.004	0.004	0.0154214	0.0155128
Epilepsy		0.444	0.609	0.018	0.016	0.008	0.008	0.0017884	0.0039238	0.672	0.722	0.027	0.021	0.008	0.007	0.0169925	0.0127794	0.451	0.502	0.016	0.014	0.007	0.007	0.0006748	0.0011105	0.167	0.234	0.001	0.004	0.004	0.008	0.0242239	0.0187615	0.146	0.148	0.009	0.01	0.003	0.003	0.0164105	0.0153287	0.213	0.177	0.006	0.006	0.005	0.005	0.0188632	0.0197261
Esophageal Cancer		0.602	0.754	0.027	0.018	0.011	0.011	0.0153667	0.0111912	0.737	0.798	0.031	0.017	0.01	0.008	0.0230611	0.0111451	0.578	0.615	0.014	0.01	0.009	0.007	0.0013304	0.001542	0.41	0.465	0.012	0.004	0.009	0.009	0.0055637	0.0094575	0.29	0.321	0.008	0.01	0.004	0.005	0.0123016	0.0101379
Leukemia/Lymphomas		0.207	0.368	0.018	0.011	0.007	0.006	0.007136	0.0091983	0.108	0.361	0.011	0.011	0.005	0.006	0.0174735	0.009535	0.287	0.382	0.023	0.016	0.008	0.009	0.0005857	0.003728	0.06	0.26	0.006	0.004	0.004	0.006	0.0238685	0.0174017	0.062	0.099	0.023	0.023	0.006	0.006	0.0069718	0.0058876
Lung Cancer		0.128	0.274	0.012	0.009	0.005	0.006	0.0137431	0.0123638	0.185	0.462	0.016	0.012	0.007	0.006	0.0081495	0.0037939	0.247	0.469	0.021	0.017	0.008	0.009	0.000883	0.0018077	0.102	0.406	0.007	0.006	0.005	0.007	0.0183133	0.0126796	0.166	0.198	0.015	0.016	0.005	0.006	0.0090573	0.0072004	0.084	0.086	0.009	0.009	0.006	0.006	0.0213258	0.021058
Other Cardiovascular Diseases		0.143	0.354	0.041	0.027	0.008	0.008	0.0173574	0.0099443	0.077	0.259	0.026	0.018	0.007	0.006	0.0008993	0.0018556	0.137	0.336	0.042	0.028	0.01	0.009	0.0181944	0.0100314	0.063	0.244	0.037	0.043	0.008	0.013	0.0119779	0.0211517	0.068	0.131	0.036	0.032	0.012	0.01	0.0112171	0.0085768	0.227	0.22	0.077	0.074	0.014	0.014	0.0576714	0.0541191
Other Non-communicable Diseases		0.073	0.152	0.038	0.032	0.01	0.009	0.0103056	0.0071338	0.046	0.114	0.026	0.017	0.007	0.006	0.0018169	0.0095069	0.084	0.104	0.056	0.057	0.013	0.013	0.0293608	0.0307006	0.123	0.319	0.135	0.127	0.024	0.029	0.109605	0.108323	0.044	0.082	0.062	0.055	0.015	0.014	0.0333942	0.0277371	0.126	0.139	0.123	0.119	0.017	0.017	0.0556308	0.0534564
Prostate Cancer		0.5	0.624	0.026	0.014	0.011	0.009	0.0121791	0.0035621	0.551	0.709	0.03	0.017	0.01	0.008	0.0173511	0.0083483	0.337	0.475	0.014	0.012	0.008	0.009	0.0048594	0.0027147	0.02	0.228	0.001	0	0.002	0.006	0.0269993	0.024698	0.146	0.142	0.012	0.013	0.004	0.005	0.0126411	0.0110431
Renal Failure		0.068	0.301	0.01	0.009	0.004	0.005	0.0180712	0.0115315	0.008	0.162	0.003	0.003	0.002	0.002	0.0264107	0.0221036	0.114	0.385	0.027	0.019	0.007	0.006	0.0004153	0.0006339	0.094	0.194	0.029	0.016	0.008	0.007	0.0017121	0.007993	0.091	0.133	0.037	0.032	0.011	0.01	0.009338	0.0064257	0.011	0.083	0.002	0.005	0.001	0.002	0.0278221	0.0234553
Stomach Cancer		0.172	0.328	0.008	0.014	0.006	0.009	0.0165206	0.0063945	0.032	0.233	0.017	0.019	0.007	0.01	0.0123123	0.003587	0.15	0.119	0.01	0.008	0.006	0.006	0.0155675	0.0188186	0.037	0.267	0.003	0.006	0.003	0.008	0.0257473	0.0129368	0.07	0.085	0.014	0.015	0.005	0.005	0.0139068	0.0120333	0.298	0.303	0.036	0.035	0.016	0.016	0.0345488	0.0345013
Stroke		0.432	0.512	0.023	0.017	0.007	0.007	0.0057731	0.0019726	0.415	0.501	0.019	0.012	0.006	0.005	0.0008479	0.0029912	0.506	0.58	0.025	0.023	0.008	0.008	0.0102309	0.0099395	0.367	0.553	0.031	0.029	0.008	0.012	0.010706	0.0143968	0.485	0.492	0.027	0.026	0.013	0.012	0.0113264	0.0101426	0.343	0.38	0.053	0.058	0.012	0.013	0.0351001	0.0400643
GBD Cause Group C: Injuries
Bite of Venomous Animal		0.868	0.79	0.001	0.002	0.004	0.004	0.0027249	0.0045965	0.927	0.97	0.003	0.003	0.003	0.002	0.0010498	0.0019641	0.911	0.938	0.003	0.002	0.003	0.003	7.85e-05	0.0004609	0.795	0.922	0.002	0.002	0.004	0.004	0.0043319	0.0005187	0.365	0.375	0.012	0.013	0.007	0.006	0.0070869	0.005372	0.692	0.643	0.002	0.002	0.005	0.005	0	0
Drowning		0.815	0.797	0.007	0.003	0.006	0.004	0.001095	0.0033039	0.802	0.814	0.014	0.011	0.006	0.006	0.0078789	0.0056273	0.751	0.815	0.003	0.003	0.005	0.004	0.0044512	0.0028188	0.52	0.668	0.002	0.001	0.005	0.005	0.0130288	0.0102871	0.651	0.621	0.017	0.017	0.016	0.014	0.0058464	0.005097	0.333	0.323	0.002	0.003	0.004	0.004	0.019148	0.0188097
Falls		0.588	0.599	0.019	0.019	0.007	0.006	0.0073531	0.0072496	0.449	0.573	0.011	0.012	0.006	0.005	0.004756	0.0001975	0.452	0.537	0.008	0.009	0.005	0.005	0.0072801	0.0038374	0.461	0.455	0.014	0.009	0.006	0.007	0.0014464	0.0076965	0.174	0.198	0.025	0.024	0.01	0.009	0.0013994	0.0015604	0.241	0.237	0.006	0.015	0.004	0.009	0.0173431	0.0158559
Fires		0.699	0.692	0.014	0.014	0.01	0.01	0.0053991	0.0050741	0.646	0.723	0.011	0.013	0.01	0.01	0.0012156	0.0056783	0.411	0.58	0.009	0.007	0.008	0.007	0.0078467	0.0043122	0.423	0.413	0.003	0.003	0.004	0.005	0.0131293	0.0115118	0.142	0.159	0.021	0.021	0.008	0.007	0.0031118	0.0026587	0.135	0.124	0.004	0.005	0.003	0.004	0.0208532	0.0207275
Homicide		0.72	0.775	0.013	0.014	0.006	0.007	0.0044065	0.0078118	0.758	0.767	0.015	0.015	0.008	0.007	0.0075587	0.0083879	0.685	0.735	0.011	0.01	0.007	0.006	0.0021272	0.0027537	0.596	0.594	0.016	0.009	0.009	0.007	0.0047573	0.002619	0.386	0.335	0.02	0.021	0.012	0.011	0.0016678	0.0013012	0.506	0.506	0.024	0.021	0.011	0.01	0.0161927	0.0144524
Other Injuries		0.654	0.701	0.015	0.018	0.007	0.008	0.0042024	0.0089567	0.617	0.644	0.009	0.006	0.006	0.005	0.0023194	0.0047204	0.555	0.606	0.006	0.007	0.005	0.005	0.0077033	0.0047612	0.413	0.457	0.027	0.028	0.01	0.013	0.0132278	0.016232	0.24	0.261	0.019	0.019	0.011	0.01	0.0039604	0.003468	0.017	0.014	0.001	0.001	0.001	0.001	0.0286898	0.0288101
Poisonings		0.318	0.58	0.015	0.017	0.01	0.011	0.0045801	0.0049088	0.543	0.556	0.009	0.01	0.007	0.008	0.0045327	0.0032408	0.487	0.534	0.009	0.011	0.007	0.009	0.0057454	0.0029401	0.133	0.09	0.001	0.003	0.003	0.005	0.0245232	0.0260257	0.131	0.153	0.016	0.016	0.006	0.005	0.0097915	0.0084955	0.049	0.05	0.002	0.002	0.002	0.002	0.026095	0.0260922
Road Traffic		0.75	0.785	0.01	0.011	0.005	0.005	0.0022147	0.0042282	0.748	0.788	0.007	0.006	0.004	0.004	0.0005834	9.89e-05	0.708	0.764	0.006	0.007	0.004	0.005	0.002988	3.9e-05	0.662	0.791	0.005	0.007	0.004	0.006	0.0053456	0.0008046	0.255	0.276	0.022	0.021	0.01	0.009	0.0003469	0.0002405	0.361	0.343	0.014	0.013	0.006	0.006	0	0
Suicide		0.108	0.113	0.009	0.003	0.009	0.004	0.0177779	0.0236973	0.212	0.251	0.005	0.007	0.005	0.005	0.0183639	0.0158235	0.275	0.306	0.006	0.005	0.006	0.005	0.0155363	0.0158639	0.456	0.649	0.035	0.024	0.016	0.016	0.0186939	0.0142952	0.18	0.213	0.022	0.021	0.009	0.009	0.0026657	0.0022226	0.06	0.076	0.042	0.039	0.019	0.018	0.0288608	0.0271186
