# Supplementary material for: Using verbal autopsy to measure causes of death: the comparative performance of existing methods
Source: BMC Med. 2014 Jan 9;12:5. doi: 10.1186/1741-7015-12-5 (PMC3891983; doi:10.1186/1741-7015-12-5)
Supplement: Additional file 10: Table S5 — Comparison of estimated versus true child population cause fractions by method. [file 1741-7015-12-5-S10.xls]

## Sheet: Sheet1
Additional Table 5. Comparison of estimated vs. true adult population cause fractions by method
Child Causes	Tariff								SSP								RF								PCVA								KL								InterVA-4
	Slope		Intercept		RMSE		Absolute Error		Slope		Intercept		RMSE		Absolute Error		Slope		Intercept		RMSE		Absolute Error		Slope		Intercept		RMSE		Absolute Error		Slope		Intercept		RMSE		Absolute Error		Slope		Intercept		RMSE		Absolute Error
	No HCE	HCE	No HCE	HCE	No HCE	HCE	No HCE	HCE	No HCE	HCE	No HCE	HCE	No HCE	HCE	No HCE	HCE	No HCE	HCE	No HCE	HCE	No HCE	HCE	No HCE	HCE	No HCE	HCE	No HCE	HCE	No HCE	HCE	No HCE	HCE	No HCE	HCE	No HCE	HCE	No HCE	HCE	No HCE	HCE	No HCE	HCE	No HCE	HCE	No HCE	HCE	No HCE	HCE
GBD Cause Group A: Communicable, maternal, neonatal and nurtritional disorders
AIDS	0.395	0.622	0.017	0.02	0.017	0.017	0.0113589	0.0023893	0.416	0.553	0.011	0.013	0.013	0.014	0.017072	0.0081477	0.603	0.627	0.023	0.019	0.018	0.016	0.0042479	0.0011273	0.384	0.469	0.009	0.009	0.015	0.019	0.0206805	0.0122085	0.127	0.175	0.015	0.014	0.006	0.007	0.0264284	0.0245931	0.271	0.264	0.046	0.048	0.02	0.021	0.0304155	0.0320392
Diarrhea/Dysentery	0.236	0.378	0.04	0.035	0.02	0.016	0.0043574	0.0057906	0.41	0.475	0.061	0.066	0.021	0.022	0.0334761	0.0414221	0.475	0.521	0.046	0.043	0.022	0.02	0.0209533	0.0208323	0.34	0.538	0.087	0.041	0.028	0.022	0.0557082	0.0167907	0.486	0.486	0.054	0.052	0.028	0.025	0.0297153	0.027577	0.266	0.258	0.025	0.024	0.013	0.014	0.0259059	0.0262183
Encephalitis	0.373	0.389	0.038	0.03	0.021	0.018	0.0050893	0.0019623	0.135	0.288	0.025	0.028	0.016	0.017	0.0204055	0.0093209	0.233	0.299	0.023	0.022	0.017	0.017	0.0177647	0.0151962	0.195	0.382	0.023	0.009	0.015	0.019	0.019629	0.0291237	0.167	0.204	0.033	0.032	0.014	0.014	0.0105463	0.0102838							0.0665505	0.0577558
Hemorrhagic fever	0.474	0.636	0.044	0.019	0.021	0.014	0.0186939	0.0009488	0.38	0.686	0.03	0.03	0.017	0.018	0.0003919	0.0146979	0.516	0.701	0.033	0.027	0.02	0.017	0.009226	0.0127941	0.229	0.637	0.012	0.011	0.011	0.02	0.026433	0.007237	0.276	0.339	0.031	0.03	0.013	0.014	0.0044696	0.0024428	-0.006	-0.005	0.005	0.004	0.003	0.003	0.0446299	0.0457444
Malaria	0.359	0.503	0.056	0.059	0.021	0.023	0.0283997	0.0368992	0.261	0.42	0.045	0.043	0.018	0.019	0.0127931	0.0174876	0.348	0.421	0.051	0.044	0.021	0.021	0.0223465	0.0192484	0.372	0.339	0.073	0.056	0.026	0.029	0.045182	0.0249266	0.35	0.396	0.032	0.029	0.019	0.018	0.0037313	0.0025012	0.241	0.322	0.106	0.113	0.026	0.029	0.0757499	0.0852308
Measles	0.787	0.744	0.044	0.022	0.022	0.017	0.0345571	0.0109539	0.825	0.84	0.029	0.018	0.019	0.014	0.0211002	0.0110693	0.801	0.786	0.025	0.016	0.02	0.014	0.0161848	0.0066708	0.088	0.447	0.01	0.001	0.011	0.016	0.0318456	0.0220126	0.492	0.546	0.017	0.016	0.014	0.013	0.0055847	0.004356	0.015	-0.001	0.005	0.004	0.004	0.003	0.0394878	0.0414845
Meningitis	0.212	0.271	0.039	0.031	0.018	0.018	0.0037778	0.0017906	0.173	0.164	0.035	0.039	0.017	0.02	0.001893	0.0017839	0.202	0.172	0.035	0.033	0.018	0.019	0.0005671	0.0035354	0.048	0.166	0.035	0.035	0.015	0.024	0.0082819	0.0023121	0.117	0.108	0.036	0.037	0.012	0.012	0.0036567	0.0029854	0.025	0.039	0.033	0.053	0.014	0.028	0.0665505	0.0577558
Other Infectious Diseases	0.125	0.269	0.029	0.028	0.016	0.016	0.0106192	0.0050986	0.065	0.159	0.04	0.031	0.02	0.018	0.0024388	0.0077447	0.128	0.248	0.04	0.034	0.021	0.02	0.0006601	0.0001375	0.056	0.349	0.056	0.057	0.02	0.03	0.013163	0.0305138	0.079	0.095	0.054	0.053	0.018	0.017	0.0115177	0.0116089	0.052	0.059	0.018	0.019	0.01	0.011	0.0338889	0.0335745
Pneumonia	0.094	0.129	0.023	0.019	0.016	0.014	0.0197351	0.0214951	0.217	0.272	0.07	0.047	0.025	0.018	0.0336929	0.0123863	0.335	0.371	0.063	0.058	0.024	0.021	0.03226	0.0288813	0.215	0.318	0.129	0.071	0.034	0.033	0.092242	0.0384514	0.473	0.489	0.072	0.066	0.038	0.035	0.047785	0.0424969	0.391	0.395	0.373	0.359	0.057	0.057	0.344325	0.330417
Sepsis	0.162	0.201	0.031	0.024	0.016	0.014	0.0080619	0.0137644	0.09	0.08	0.019	0.013	0.011	0.01	0.0241597	0.0299531	0.103	0.132	0.028	0.023	0.014	0.013	0.014055	0.0174894	-0.008	-0.029	0.021	0.017	0.011	0.014	0.0267741	0.035122	0.054	0.053	0.053	0.054	0.015	0.015	0.0085163	0.009239	-0.005	-0.001	0.004	0.002	0.001	0.001	0.0439467	0.0451113
GBD Cause Group B: Non-communicable diseases
Other Cancers	0.275	0.425	0.036	0.017	0.022	0.016	0.0013652	0.0108574	0.247	0.185	0.061	0.039	0.025	0.021	0.0243654	0.0001376	0.23	0.357	0.024	0.019	0.018	0.017	0.012894	0.0118766	0.066	0.517	0.005	0.004	0.008	0.016	0.0412215	0.0147299	0.106	0.111	0.025	0.026	0.008	0.008	0.0182487	0.0168093
Other Cardiovascular Diseases	0.133	0.356	0.032	0.028	0.016	0.016	0.0088957	0.0027491	0.06	0.231	0.011	0.017	0.007	0.011	0.03397	0.0190957	0.099	0.254	0.019	0.021	0.013	0.015	0.0234158	0.0146299	0.021	0.018	0.006	0.005	0.007	0.011	0.0416646	0.0410463	0.076	0.123	0.03	0.028	0.01	0.009	0.0143583	0.0134582	-0.004	-0.001	0.003	0.002	0.001	0.001	0.0445468	0.0456846
Other Defined Causes of Child Deaths	0.081	0.193	0.028	0.035	0.016	0.019	0.0189723	0.0061196	0.209	0.204	0.036	0.03	0.018	0.016	0.0044105	0.0105299	0.213	0.253	0.055	0.048	0.023	0.021	0.0149433	0.0100738	0.273	0.36	0.132	0.13	0.03	0.045	0.0986082	0.103406	0.163	0.193	0.066	0.06	0.022	0.02	0.0228587	0.0183051	0.15	0.118	0.031	0.027	0.023	0.021	0.0943163	0.103235
Other Digestive Diseases	0.095	0.289	0.025	0.017	0.016	0.015	0.0174363	0.0158359	0.274	0.289	0.042	0.024	0.021	0.015	0.0083275	0.0090803	0.279	0.361	0.02	0.017	0.014	0.013	0.0139895	0.0126061	0.048	0.385	0.004	0.008	0.005	0.015	0.0382336	0.0218015	0.05	0.069	0.03	0.03	0.009	0.009	0.0144173	0.0129608
GBD Cause Group C: Injuries
Bite of Venomous Animal	0.893	0.931	0.019	0.009	0.011	0.009	0.0137136	0.0053912	0.916	0.94	0.003	0.001	0.006	0.004	0.0016055	0.0024235	0.905	0.92	0.004	0.003	0.006	0.006	0.0007481	0.0010823	0.64	0.9	0.004	0.014	0.012	0.022	0.0142377	0.0085729	0.393	0.458	0.024	0.023	0.014	0.014	0.0059769	0.0036034	0.859	0.855	0.01	0.005	0.008	0.007	0.0081847	0.0066326
Drowning	0.886	0.92	0.003	0.003	0.005	0.005	0.0027609	0.0005999	0.874	0.878	0.006	0.009	0.007	0.008	0.0001628	0.0036219	0.863	0.883	0.003	0.004	0.007	0.007	0.0031792	0.0014652	0.829	0.965	0.001	0.009	0.005	0.012	0.0068976	0.0075263	0.484	0.499	0.024	0.024	0.019	0.018	9.91e-05	0.0005623	0.81	0.815	0.005	0.007	0.006	0.007	0.0070294	0.0075106
Falls	0.719	0.715	0.029	0.028	0.017	0.016	0.0152078	0.0139557	0.56	0.695	0.019	0.022	0.015	0.017	0.0016109	0.0079405	0.509	0.504	0.012	0.013	0.014	0.014	0.0114522	0.010682	0.682	0.412	0.014	0.012	0.012	0.02	0.0009033	0.0209154	0.278	0.312	0.033	0.032	0.018	0.016	0.0013215	0.0011139	0.391	0.443	0.01	0.01	0.01	0.011	0.0232951	0.0212507
Fires	0.697	0.739	0.01	0.01	0.01	0.01	0.0042398	0.0023847	0.736	0.79	0.01	0.006	0.01	0.008	0.0030874	0.0037708	0.633	0.767	0.009	0.005	0.011	0.009	0.0088734	0.0063102	0.708	0.572	0.003	0.005	0.007	0.012	0.0112044	0.0174907	0.243	0.301	0.037	0.034	0.021	0.018	0.0008949	0.0003661	0.38	0.461	0.007	0.006	0.008	0.009	0.024904	0.0216935
Poisonings	0.555	0.621	0.004	0.026	0.017	0.019	0.0169888	0.0074169	0.553	0.697	0.005	0.009	0.016	0.016	0.0164746	0.0053795	0.575	0.687	0.015	0.02	0.019	0.018	0.0050242	0.0048765	0.412	0.504	0.004	0.006	0.014	0.024	0.0233291	0.0233599	0.103	0.134	0.021	0.02	0.009	0.008	0.022166	0.0214758	0.178	0.174	0.007	0.006	0.013	0.013	0.0338036	0.0349628
Road Traffic	0.907	0.918	0.002	0.004	0.005	0.007	0.0028222	5.1e-06	0.896	0.923	0.003	0.005	0.006	0.006	0.0017186	0.0009779	0.862	0.908	0.004	0.002	0.007	0.005	0.0025229	0.0027128	0.892	0.875	0.003	0.005	0.006	0.012	0.0018268	0.0009785	0.387	0.437	0.034	0.031	0.02	0.018	0.0051112	0.0041698	0.634	0.635	0.014	0.011	0.01	0.009	0.0139587	0.0137884
Violent Death	0.818	0.825	0.006	0.008	0.009	0.01	0.0032706	0.0010931	0.809	0.784	0.005	0.005	0.009	0.009	0.0046796	0.0058037	0.771	0.759	0.005	0.005	0.01	0.01	0.0063358	0.0070558	0.858	0.847	0.015	0.025	0.014	0.024	0.0082594	0.0181504	0.485	0.443	0.023	0.025	0.017	0.016	0.003055	0.0027438	0.727	0.692	0.021	0.019	0.015	0.015	0.0157203	0.0155296
