# Supplementary material for: Using verbal autopsy to measure causes of death: the comparative performance of existing methods
Source: BMC Med. 2014 Jan 9;12:5. doi: 10.1186/1741-7015-12-5 (PMC3891983; doi:10.1186/1741-7015-12-5)
Supplement: Additional file 11: Table S6 — Comparison of estimated versus true neonatal population cause fractions by method. [file 1741-7015-12-5-S11.xls]

## Sheet: Sheet1
Additional Table 6. Comparison of estimated vs. true neonatal population cause fractions by method
Neonatal Causes	Tariff								SSP								RF								PCVA								KL								InterVA-4
	Slope		Intercept		RMSE		Absolute Error		Slope		Intercept		RMSE		Absolute Error		Slope		Intercept		RMSE		Absolute Error		Slope		Intercept		RMSE		Absolute Error		Slope		Intercept		RMSE		Absolute Error		Slope		Intercept		RMSE		Absolute Error
	No HCE	HCE	No HCE	HCE	No HCE	HCE	No HCE	HCE	No HCE	HCE	No HCE	HCE	No HCE	HCE	No HCE	HCE	No HCE	HCE	No HCE	HCE	No HCE	HCE	No HCE	HCE	No HCE	HCE	No HCE	HCE	No HCE	HCE	No HCE	HCE	No HCE	HCE	No HCE	HCE	No HCE	HCE	No HCE	HCE	No HCE	HCE	No HCE	HCE	No HCE	HCE	No HCE	HCE
Birth asphyxia	0.341	0.371	0.108	0.1	0.025	0.023	0.0060451	0.0088717	0.416	0.456	0.095	0.096	0.024	0.024	0.0063389	0.00163	0.452	0.461	0.123	0.112	0.032	0.03	0.028009	0.0187462	0.242	0.277	0.318	0.274	0.053	0.057	0.18753	0.152318	0.673	0.683	0.063	0.062	0.044	0.045	0.00665	0.0071491	0.157	0.162	0.324	0.324	0.066	0.066	0.193008	0.193393
Congenital malformation	0.401	0.426	0.065	0.063	0.026	0.024	0.0339697	0.0312684	0.325	0.346	0.039	0.037	0.02	0.019	0.0717934	0.071247	0.473	0.487	0.063	0.061	0.024	0.024	0.0237465	0.0232878	0.219	0.372	0.018	0.036	0.015	0.029	0.113729	0.0689891	0.257	0.28	0.1	0.098	0.031	0.031	0.0222918	0.0208675	0.019	0.012	0.001	0.007	0.004	0.006	0.160092	0.15578
Meningitis/Sepsis	0.483	0.527	0.104	0.107	0.042	0.041	0.0202438	0.0305755	0.516	0.543	0.124	0.129	0.053	0.054	0.045173	0.0549057	0.48	0.484	0.095	0.097	0.047	0.048	0.0106863	0.0139566	0.141	0.227	0.072	0.075	0.025	0.037	0.0523635	0.0422793	0.607	0.617	0.079	0.075	0.052	0.053	0.0152597	0.0134524	0.209	0.204	0.061	0.065	0.027	0.029	0.0912424	0.0911843
Pneumonia	0.314	0.342	0.092	0.078	0.037	0.032	0.0212048	0.0311505	0.165	0.207	0.063	0.068	0.028	0.03	0.0746653	0.0628504	0.166	0.209	0.038	0.039	0.025	0.026	0.10008	0.0920263	0.159	0.097	0.062	0.053	0.033	0.033	0.0684708	0.087684	0.207	0.219	0.056	0.056	0.024	0.024	0.0755032	0.0734678	0.2	0.189	0.173	0.169	0.051	0.05	0.108507	0.107532
Preterm Delivery	0.467	0.483	0.11	0.105	0.027	0.028	0.0234093	0.0205079	0.534	0.522	0.155	0.126	0.037	0.034	0.0788928	0.0480179	0.564	0.577	0.132	0.13	0.033	0.032	0.0611502	0.0608914	0.41	0.408	0.148	0.139	0.032	0.042	0.0464512	0.0356469	0.609	0.621	0.142	0.138	0.05	0.051	0.0781983	0.0758548	0.085	0.099	0.051	0.052	0.018	0.019	0.112402	0.109231
Stillbirth	0.794	0.809	0.053	0.053	0.02	0.019	0.0175665	0.0202072	0.874	0.873	0.05	0.051	0.018	0.018	0.0287317	0.0295439	0.865	0.865	0.047	0.045	0.017	0.017	0.0239805	0.02172	0.749	0.749	0.048	0.057	0.018	0.025	0.0005822	0.0109872	0.982	0.981	0.001	0.001	0.018	0.018	0.002313	0.0021211	0.861	0.82	0.049	0.049	0.017	0.017	0.0298417	0.0288384
