# Supplementary material for: Using verbal autopsy to measure causes of death: the comparative performance of existing methods
Source: BMC Med. 2014 Jan 9;12:5. doi: 10.1186/1741-7015-12-5 (PMC3891983; doi:10.1186/1741-7015-12-5)
Supplement: Additional file 12: Table S7 — Head-to-head performance of 6 analytical models for adults across 500 splits using mean absolute error (number). [file 1741-7015-12-5-S12.xls]

## Sheet: Sheet1
Additional Table 7. Head-to-head performance of 6 analytical models for adults across 500 splits using mean absolute error (number)
Adult causes	With HCE						Without HCE
	Tariff	SSP	RF	PCVA	King-Lu	InterVA-4	Tariff	SSP	RF	PCVA	King-Lu	InterVA-4
GBD Cause Group A: Communicable, maternal, neonatal and nurtritional disorders
AIDS	82	169	87	58	58	46	139.5	175.5	38	40	59	48
Diarrhea/Dysentery	54	83	101	108	41	113	43	98.5	44.5	63	65	186
Malaria	79	81	97	101	101	41	75	65	98	55	156	51
Maternal	76	53	129	74	46	122	83.5	43	71.5	74	42	186
Other Infectious Diseases	101	98.5	61.5	151	51	37	93.5	112.5	63	116	59	56
Pneumonia	97	102	113	94	72	22	142	123	72	58	88	17
TB	127	58	99	77	93	46	217	56	53	58	67	49
GBD Cause Group B: Non-communicable diseases
Acute Myocardial Infarction	102.5	123.5	67	90	67	50	58	91	108.5	37.5	86	119
Asthma	71	124	93	101	55	56	192	78	49	63	51	67
Breast Cancer	82.5	140	91.5	116	19	51	61.5	177.5	109	73	25	54
Cervical Cancer	66	53	124	153	59	45	61.5	56.5	121	147	70	44
Cirrhosis	102.5	66.5	107	99	43	82	128	65.5	77.5	79	54	96
Colorectal Cancer	68	184	38	131	79		55.5	197	65.5	71	111
COPD	89.5	114	89.5	83	61	63	113	55	83	84	73	92
Diabetes	47	13	31	37	77	295	39.5	35.5	44	85	52	244
Epilepsy	106.5	89.5	105	74	54	71	114	100	97	59	60	70
Esophageal Cancer	83.5	82.5	129	144	61		77	41	141	127	114
Leukemia/Lymphomas	90.5	75	152.5	124	58		123	70	107	115	85
Lung Cancer	66.5	135	112.5	94	46	46	53	77.5	154	87.5	68	60
Other Cardiovascular Diseases	39	305	34	38	46	38	37	279	29	44	74	37
Other Non-communicable Diseases	95	271	46	2	50	36	72	276	47	5	53	47
Prostate Cancer	97.5	111.5	122	85	84		98	83	135	59	125
Renal Failure	99	76	149	58	65	53	138	51	95	66	98	52
Stomach Cancer	108.5	88	82.5	121	46	54	90	85	75	69	77	104
Stroke	81.5	238.5	44	49	58	29	86.5	219.5	45	44	76	29
GBD Cause Group C: Injuries
Bite of Venomous Animal	67.3333	120.5	108.333	172.833	8	23	114	187	77.5	69.5	13	39
Drowning	165.5	109.5	89.5	46.5	63	26	139	84.5	148.5	35	45	48
Falls	113	88.5	71.5	130	32	65	128	64	65	59	35	149
Fires	89	125	97	89	33	67	155.5	98.5	74	73	42	57
Homicide	67.5	50.5	137.5	169.5	44	31	74	84	175	72	76	19
Other Injuries	90	128	115	59	41	67	97.5	101	113.5	65	37	86
Poisonings	165.5	99	72.5	54	52	57	84	166.5	101.5	44	60	44
Road Traffic	90	98	118	132	19	43	135	79	110	118	20	38
Suicide	66.5	70.5	76	133	93	61	61	94	82	117	91	55
Total	3026.83	3824	3190.33	3247.83	1875	1836	3379	3670	2969.5	2431.5	2307	2243
