# Supplementary material for: Using verbal autopsy to measure causes of death: the comparative performance of existing methods
Source: BMC Med. 2014 Jan 9;12:5. doi: 10.1186/1741-7015-12-5 (PMC3891983; doi:10.1186/1741-7015-12-5)
Supplement: Additional file 13: Table S8 — Head-to-head performance of 6 analytical models for children across 500 splits using mean absolute error (number). [file 1741-7015-12-5-S13.xls]

## Sheet: Sheet1
Additional Table 8. Head-to-head performance of 6 analytical models for children across 500 splits using mean absolute error (number)
Child Causes	With HCE						Without HCE
	Tariff	SSP	RF	PCVA	King-Lu	InterVA-4	Tariff	SSP	RF	PCVA	King-Lu	InterVA-4
GBD Cause Group A: Communicable, maternal, neonatal and nurtritional disorders
AIDS	104	96.5	108	101.5	35	55	87	88.5	117	63.5	30	114
Diarrhea/Dysentery	121	32	22	90	50	185	131	57.5	22.5	22	49	218
Encephalitis	131	89	74.5	136.5	69		159	68	106	107	60
Hemorrhagic fever	78	82.5	85.5	135	57	62	100	80.5	94.5	75	74	76
Malaria	43	71	86	63	218	19	49.5	90.5	68	39	230	23
Measles	68	103.5	151	81.5	70	26	32.5	77.5	153	55	121	61
Meningitis	108	73	84	113	67	55	119.5	63.5	107	86	71	53
Other Infectious Diseases	99.5	85	62.5	73	61	119	94.5	55	74.5	67	64	145
Pneumonia	239.5	111	41.5	54	54		291	101.5	26.5	18	63
Sepsis	91.5	69	93.5	35	144	67	76.8333	64.3333	76.8333	56	135	91
GBD Cause Group B: Non-communicable diseases
Other Cancers	91	80.5	65.5	221	42		117	110.5	88.5	97	87
Other Cardiovascular Diseases	197	64	71	48	72	48	160	61	80	36.5	122	40.5
Other Defined Causes of Child Deaths	122.5	157	77.5	23	85	35	135.5	131.5	89	30	78	36
Other Digestive Diseases	76	106	88	167	63		68.5	175	86	95.5	75
GBD Cause Group C: Injuries
Bite of Venomous Animal	69.8333	178.333	73.8333	108	13	57	58	163.333	148.833	17.8333	26	86
Drowning	126.5	77.3333	80.5	142.167	15	58.5	161.667	126	73.5	49.8333	22	67
Falls	113	97.5	70	71	49	99.5	101	71	80	110	40	98
Fires	124.833	160.333	76.8333	58	42	38	126	133.5	78	90.5	41	31
Poisonings	112.5	136.333	62.3333	101.833	38	49	107.083	117.083	50.9167	75.9167	96	53
Road Traffic	112.083	142.417	80.75	107.75	26	31	126.583	111.083	73.75	118.583	26	44
Violent Death	121.333	88.3333	97.8333	81.5	39	72	122.333	71.8333	84.3333	113.5	40	68
Total	2350.08	2100.58	1652.58	2011.75	1309	1076	2424.5	2018.67	1778.67	1423.67	1550	1304.5
