# Supplementary material for: Using verbal autopsy to measure causes of death: the comparative performance of existing methods
Source: BMC Med. 2014 Jan 9;12:5. doi: 10.1186/1741-7015-12-5 (PMC3891983; doi:10.1186/1741-7015-12-5)
Supplement: Additional file 14: Table S9 — Head-to-head performance of 6 analytical models for neonates across 500 splits using mean absolute error (number). [file 1741-7015-12-5-S14.xls]

## Sheet: Sheet1
Additional Table 9. Head-to-head performance of 6 analytical models for neonates across 500 splits using mean absolute error (number).
Neonatal Causes	With HCE						Without HCE
	Tariff	SSP	RF	PCVA	King-Lu	InterVA-4	Tariff	SSP	RF	PCVA	King-Lu	InterVA-4
Birth asphyxia	90	75	66	36	195	38	71	106	70	31	186	36
Congenital malformation	76	59	194	52	63	56	100.5	64	189.5	56	64	26
Meningitis/Sepsis	58	94.5	68	72	84	123.5	44.5	96.5	74	65	96	124
Pneumonia	95	48	84	56	40	177	106	51	98	36	42	167
Preterm Delivery	101.5	44.5	42	51	52	209	122	38	24	51	52	213
Stillbirth	31	46.5	46.5	68	260	48	37	41	50	80	269	23
Total	451.5	367.5	500.5	335	694	651.5	481	396.5	505.5	319	709	589
